# Supplementary material for: The epidemiological benefit of pyrethroid–pyrrole insecticide treated nets against malaria: an individual-based malaria transmission dynamics modelling study
Source: Lancet Glob Health. 2024 Nov 20;12(12):e1973–83. doi: 10.1016/S2214-109X(24)00329-2 (PMC11584316; doi:10.1016/S2214-109X(24)00329-2)
Supplement: Supplementary appendix 2 [file mmc2.xlsx]

## Sheet: Trial studies
	MORTALITY STUDIES (BIOASSAY AND EXPERIMENTAL HUT) SEE TAB DATA 1
Database	Trial Code	Author	Year	Title	Reference link	Notes
A	1	Agossa et al	2014	Laboratory and field evaluation of the impact of washings on the effectiveness of LifeNet®, Olyset® and PermaNet® 2.0 in two areas, where there is a high level of resistance of Anopheles gambiae to pyrethroids, Benin, West Africa	https://malariajournal.biomedcentral.com/articles/10.1186/1475-2875-13-193	NA
A	2	Agossa et al	2014	Laboratory and field evaluation of the impact of washings on the effectiveness of LifeNet®, Olyset® and PermaNet® 2.0 in two areas, where there is a high level of resistance of Anopheles gambiae to pyrethroids, Benin, West Africa	https://malariajournal.biomedcentral.com/articles/10.1186/1475-2875-13-193	NA
A	3	Asale et al	2014	Evaluation of the efficacy of DDT indoor residual spraying and long-lasting insecticidal nets against insecticide resistant populations of Anopheles arabiensis Patton (Diptera: Culicidae) from Ethiopia using experimental huts	https://parasitesandvectors.biomedcentral.com/articles/10.1186/1756-3305-7-131	NA
A	4	Corbel et al	2010	Field efficacy of a new mosaic long-lasting mosquito net (PermaNet® 3.0) against pyrethroid-resistant malaria vectors: A multi centre study in Western and Central Africa	https://www.ncbi.nlm.nih.gov/pmc/articles/PMC2877060/	NA
A	5	Corbel et al	2010	Field efficacy of a new mosaic long-lasting mosquito net (PermaNet® 3.0) against pyrethroid-resistant malaria vectors: A multi centre study in Western and Central Africa	https://www.ncbi.nlm.nih.gov/pmc/articles/PMC2877060/	NA
A	6	Corbel et al	2010	Field efficacy of a new mosaic long-lasting mosquito net (PermaNet® 3.0) against pyrethroid-resistant malaria vectors: A multi centre study in Western and Central Africa	https://www.ncbi.nlm.nih.gov/pmc/articles/PMC2877060/	NA
A	7	Ketoh et al	2018	Efficacy of two PBO long lasting insecticidal nets against natural populations of Anopheles gambiae s.l. in experimental huts, Kolokopé, Togo	https://journals.plos.org/plosone/article?id=10.1371/journal.pone.0192492	NA
A	8	Koudou et al	2011	Efficacy of PermaNet® 2.0 and PermaNet® 3.0 against insecticide-resistant Anopheles gambiae in experimental huts in Côte d'Ivoire	https://malariajournal.biomedcentral.com/articles/10.1186/1475-2875-10-172	NA
A	9	Kweka et al	2017	Efficacy of PermaNet® 3.0 and PermaNet® 2.0 nets against laboratory-reared and wild Anopheles gambiae sensu lato populations in northern Tanzania	https://idpjournal.biomedcentral.com/articles/10.1186/s40249-016-0220-z	NA
A	10	Malima et al	2013	Evaluation of the long-lasting insecticidal net Interceptor LN: Laboratory and experimental hut studies against anopheline and culicine mosquitoes in northeastern Tanzania	https://parasitesandvectors.biomedcentral.com/articles/10.1186/1756-3305-6-296	NA
A	11	Malima et al	2008	An experimental hut evaluation of Olyset® nets against anopheline mosquitoes after seven years use in Tanzanian villages	https://malariajournal.biomedcentral.com/articles/10.1186/1475-2875-7-38	NA
A	12	Mosha et al	2008	Comparative efficacies of permethrin-, deltamethrin- and alpha-cypermethrin-treated nets, against Anopheles arabiensis and Culex quinquefasciatus in northern Tanzania	https://www.tandfonline.com/doi/pdf/10.1179/136485908X278829	NA
A	13	N'Guessan et al	2016	A chlorfenapyr mixture net interceptor® G2 shows high efficacy and wash durability against resistant mosquitoes in West Africa	https://journals.plos.org/plosone/article?id=10.1371/journal.pone.0165925	NA
A	14	Ngufor et al	2014	Combining organophosphate-Treated wall linings and long-lasting insecticidal nets fails to provide additional control over long-lasting insecticidal nets alone against multiple insecticide-resistant Anopheles gambiae in Côte d'Ivoire: An experimental hut trial	https://malariajournal.biomedcentral.com/articles/10.1186/1475-2875-13-396	NA
A	15	Ngufor et al	2017	Which intervention is better for malaria vector control: Insecticide mixture long-lasting insecticidal nets or standard pyrethroid nets combined with indoor residual spraying?	https://malariajournal.biomedcentral.com/articles/10.1186/s12936-017-1987-5	NA
A	16	Ngufor et al	2016	Efficacy of the Olyset Duo net against insecticide-resistant mosquito vectors of malaria	http://stm.sciencemag.org/content/8/356/356ra121/tab-pdf	NA
A	17	Ngufor et al	2014	Combining organophosphate treated wall linings and long-lasting insecticidal nets for improved control of pyrethroid resistant Anopheles gambiae	https://journals.plos.org/plosone/article?id=10.1371/journal.pone.0083897	NA
A	18	Ngufor et al	2014	Combining organophosphate treated wall linings and long-lasting insecticidal nets for improved control of pyrethroid resistant Anopheles gambiae	https://journals.plos.org/plosone/article?id=10.1371/journal.pone.0083897	NA
A	19	Okumu et al	2013	Comparative field evaluation of combinations of long-lasting insecticide treated nets and indoor residual spraying, relative to either method alone, for malaria prevention in an area where the main vector is Anopheles arabiensis	https://parasitesandvectors.biomedcentral.com/articles/10.1186/1756-3305-6-46	NA
A	20	Okumu et al	2013	Comparative field evaluation of combinations of long-lasting insecticide treated nets and indoor residual spraying, relative to either method alone, for malaria prevention in an area where the main vector is Anopheles arabiensis	https://parasitesandvectors.biomedcentral.com/articles/10.1186/1756-3305-6-47	NA
A	21	Pennetier et al	2013	Efficacy of Olyset® Plus, a New Long-Lasting Insecticidal Net Incorporating Permethrin and Piperonil-Butoxide against Multi-Resistant Malaria Vectors	https://journals.plos.org/plosone/article?id=10.1371/journal.pone.0075134	NA
A	22	Toe et al	2018	Do bednets including piperonyl butoxide offer additional protection against populations of Anopheles gambiae s.l. that are highly resistant to pyrethroids? An experimental hut evaluation in Burkina Fasov	https://onlinelibrary.wiley.com/doi/full/10.1111/mve.12316	NA
A	23	Toe et al	2018	Do bednets including piperonyl butoxide offer additional protection against populations of Anopheles gambiae s.l. that are highly resistant to pyrethroids? An experimental hut evaluation in Burkina Fasov	https://onlinelibrary.wiley.com/doi/full/10.1111/mve.12316	NA
A	24	Tungu et al	2010	Evaluation of PermaNet 3.0 a deltamethrin-PBO combination net against Anopheles gambiae and pyrethroid resistant Culex quinquefasciatus mosquitoes: an experimental hut trial in Tanzania	https://malariajournal.biomedcentral.com/articles/10.1186/1475-2875-9-21	NA
A	25	Moore et al	2016	Field evaluation of an alpha-cypermethrin+PBO long-lasting insecticidal net (Veeralin LN) against natural populations of Anopheles arabiensis in experimental huts, Tanzania [Unpublished report to the WHO Pesticide Evaluation Scheme (WHOPES)].	http://apps.who.int/iris/bitstream/handle/10665/205588/9789241510400_eng.pdf?sequence=1	NA
A	26	Tungu P et al	2016	An experimental hut study to evaluate the efficacy and wash resistance of Interceptor® G2 long-lasting insecticidal nets against natural populations of Anopheles funestus and Anopheles gambiae s.l. in Muheza, Tanzania. [Unpublished report submitted by BASF to the WHO Pesticide Evaluation Scheme].	https://www.who.int/whopes/resources/who_htm_ntd_whopes_2017.04/en/	Unpublished report submitted to WHOPES at time of analysis. Now published: Tungu et al (2021) https://doi.org/10.1186/s12936-021-03716-z
A	27	Guillet et al	2008	Combined pyrethroid and carbamate ‘two‐in‐one’ treated mosquito nets: field efficacy against pyrethroid‐resistant Anopheles gambiae and Culex quinquefasciatus	https://onlinelibrary.wiley.com/doi/full/10.1046/j.1365-2915.2001.00288.x?sid=nlm%3Apubmed	NA
A	28	Mosha et al	2008	Comparative efficacies of permethrin-, deltamethrin- and alpha-cypermethrin-treated nets, against Anopheles arabiensis and Culex quinquefasciatus in northern Tanzania	https://www.tandfonline.com/doi/pdf/10.1179/136485908X278829	NA
A	29	Oxborough et al	2013	ITN Mixtures of Chlorfenapyr (Pyrrole) and Alphacypermethrin (Pyrethroid) for Control of Pyrethroid Resistant Anopheles arabiensis and Culex quinquefasciatus	https://journals.plos.org/plosone/article?id=10.1371/journal.pone.0055781	NA
A	30	Miller et al	1991	Experimental hut trials of bednets impregnated with synthetic pyrethroid or organophosphate insecticide for mosquito control in The Gambia.	https://onlinelibrary.wiley.com/doi/epdf/10.1111/j.1365-2915.1991.tb00575.x	NA
A	31	Mosha et al	2008	Experimental hut evaluation of the pyrrole insecticide chlorfenapyr on bed nets for the control of Anopheles arabiensis and Culex quinquefasciatus	https://onlinelibrary.wiley.com/doi/full/10.1111/j.1365-3156.2008.02058.x	NA
A	32	Darriet et al	1999	The Impact of Permethrin and Deltamethrin Resistance in Anopheles gambiae S.S. On the Efficacy of Insecticide‐Treated Mosquito Nets.	https://apps.who.int/iris/bitstream/handle/10665/66463/WHO_MAL_99.1088.pdf	NA
A	33	Bayili et al	2017	Evaluation of efficacy of Interceptor® G2, a long-lasting insecticide net coated with a mixture of chlorfenapyr and alpha-cypermethrin, against pyrethroid resistant Anopheles gambiae s.l. in Burkina Faso	https://malariajournal.biomedcentral.com/articles/10.1186/s12936-017-1846-4	NA
A	34	Ngufor et al	2016	Comparing the efficacy of insecticide mixtures and combined intervention strategies for improved control of pyrethroid resistant malaria vectors: an experimental hut study in Southern Benin. [Unpublished report submitted by BASF to the WHO Pesticide Evaluation Scheme].	http://apps.who.int/iris/bitstream/handle/10665/258921/WHO-HTM-NTD-WHOPES-2017.04-eng.pdf?sequence=1	NA
A	35	Rowland et al	unp*	Unpublished WHOPES trial investigating Interceptor G2 in Muheza, Tanzania.	NA	*Unpublished at time of analysis. Now published: Tungu et al (2021) https://doi.org/10.1186/s12936-021-03716-z
A	36	Rowland et al	unp	Unpublished study on Interceptor G2 (Moshi)	NA	Not included in Nash et al supplementary material (Supplementary file 2 Database A1)
A	37	Ngufor et al	unp	Unpublished short report on Olyset Plus, Olyset and PermaNet 3.0 in Cove Benin.	NA	Not included in Nash et al supplementary material (Supplementary file 2 Database A1)
	EXPERIMENTAL HUT TRIALS SEE TAB DATA 2
Database	Trial Code	Author	Year	Title	Reference link	Deterrence	Successfully fed	Notes
B	1	Agossa et al	2014	Laboratory and field evaluation of the impact of washings on the effectiveness of LifeNet®, Olyset® and PermaNet® 2.0 in two areas, where there is a high level of resistance of Anopheles gambiae to pyrethroids, Benin, West Africa	https://malariajournal.biomedcentral.com/articles/10.1186/1475-2875-13-193	1	1
B	2	Agossa et al	2014	Laboratory and field evaluation of the impact of washings on the effectiveness of LifeNet®, Olyset® and PermaNet® 2.0 in two areas, where there is a high level of resistance of Anopheles gambiae to pyrethroids, Benin, West Africa	https://malariajournal.biomedcentral.com/articles/10.1186/1475-2875-13-193	1	1
B	3	Allossogbe et al	2017	Comparative efficacy of five types of long-lasting insecticide-treated nets (PermaNet 3.0®, PermaNet 2.0®, Olyset Plus®, Olyset Net®, and LifeNet®) in a semi-natural environment against resistant Anopheles gambiae sensu lato and Mansonia africana in Cove, Benin	http://www.dipterajournal.com/pdf/2017/vol4issue5/PartA/4-3-15-460.pdf	1	1
B	4	Asale et al	2014	Evaluation of the efficacy of DDT indoor residual spraying and long-lasting insecticidal nets against insecticide resistant populations of Anopheles arabiensis Patton (Diptera: Culicidae) from Ethiopia using experimental huts	https://parasitesandvectors.biomedcentral.com/articles/10.1186/1756-3305-7-131	1	1
B	5	Badolo et al	2012	Experimental hut evaluation of Fendona 6SC®-treated bednets and interceptor® long-lasting nets against Anopheles gambiae s.l. in Burkina Faso	http://www.mrcindia.org/journal/issues/494234.pdf	1	1
B	6	Bayili et al	2015	Evaluation de l'efficacité d'une moustiquaire bitraitée (Olyset Duo) sur les populations d'Anopheles gambiae s.l résistantes aux pyréthrinoïdes pour le contrôle du paludisme	http://www.beep.ird.fr/collect/upb162/index/assoc/IDR-2015-BAY-EVA/IDR-2015-BAY-EVA.pdf	1	1
B	7	Camara et al	2018	Efficacy of Interceptor® G2, a new long-lasting insecticidal net against wild pyrethroid-resistant Anopheles gambiae s.s. from Côte d'Ivoire: A semi-field trial	https://www.ncbi.nlm.nih.gov/pmc/articles/PMC6082037/	1	1
B	8	Chandre et al	2010	Field efficacy of pyrethroid treated plastic sheeting (durable lining) in combination with long lasting insecticidal nets against malaria vectors	https://parasitesandvectors.biomedcentral.com/articles/10.1186/1756-3305-3-65	1	1
B	9	Corbel et al	2010	Field efficacy of a new mosaic long-lasting mosquito net (PermaNet® 3.0) against pyrethroid-resistant malaria vectors: A multi centre study in Western and Central Africa	https://www.ncbi.nlm.nih.gov/pmc/articles/PMC2877060/	1	1
B	10	Corbel et al	2010	Field efficacy of a new mosaic long-lasting mosquito net (PermaNet® 3.0) against pyrethroid-resistant malaria vectors: A multi centre study in Western and Central Africa	https://www.ncbi.nlm.nih.gov/pmc/articles/PMC2877060/	1	1
B	11	Corbel et al	2010	Field efficacy of a new mosaic long-lasting mosquito net (PermaNet® 3.0) against pyrethroid-resistant malaria vectors: A multi centre study in Western and Central Africa	https://www.ncbi.nlm.nih.gov/pmc/articles/PMC2877060/	1	1
B	12	Djenontin et al	2018	Field efficacy of a new deltamethrin long lasting insecticidal net (LifeNet©) against wild pyrethroid-resistant Anopheles gambiae in Benin	https://bmcpublichealth.biomedcentral.com/articles/10.1186/s12889-018-5876-9	1	1
B	13	Graham et al	2005	Multi-country field trials comparing wash-resistance of PermaNet™ and conventional insecticide-treated nets against anopheline and culicine mosquitoes	https://onlinelibrary.wiley.com/doi/full/10.1111/j.0269-283X.2005.00543.x	0	1
B	14	Ketoh et al	2018	Efficacy of two PBO long lasting insecticidal nets against natural populations of Anopheles gambiae s.l. in experimental huts, Kolokopé, Togo	https://journals.plos.org/plosone/article?id=10.1371/journal.pone.0192492	1	1
B	15	Koffi et al	2015	Efficacy of Olyset® Duo, a permethrin and pyriproxyfen mixture net against wild pyrethroid-resistant Anopheles gambiae s.s. from Côte d'Ivoire: An experimental hut trial	https://www.ncbi.nlm.nih.gov/pmc/articles/PMC4613874/	1	1
B	16	Koudou et al	2011	Efficacy of PermaNet® 2.0 and PermaNet® 3.0 against insecticide-resistant Anopheles gambiae in experimental huts in Côte d'Ivoire	https://malariajournal.biomedcentral.com/articles/10.1186/1475-2875-10-172	1	0
B	17	Kweka et al	2017	Efficacy of PermaNet® 3.0 and PermaNet® 2.0 nets against laboratory-reared and wild Anopheles gambiae sensu lato populations in northern Tanzania	https://idpjournal.biomedcentral.com/articles/10.1186/s40249-016-0220-z	1	1
B	18	Mahande et al	2018	Bio-efficacy of DuraNet® long-lasting insecticidal nets against wild populations of Anopheles arabiensis in experimental huts	https://www.ncbi.nlm.nih.gov/pmc/articles/PMC6219078/	1	1
B	19	Malima et al	2013	Evaluation of the long-lasting insecticidal net Interceptor LN: Laboratory and experimental hut studies against anopheline and culicine mosquitoes in northeastern Tanzania	https://parasitesandvectors.biomedcentral.com/articles/10.1186/1756-3305-6-296	1	1
B	20	Malima et al	2008	An experimental hut evaluation of Olyset® nets against anopheline mosquitoes after seven years use in Tanzanian villages	https://malariajournal.biomedcentral.com/articles/10.1186/1475-2875-7-38	1	1
B	21	Mosha et al	2008	Comparative efficacies of permethrin-, deltamethrin- and alpha-cypermethrin-treated nets, against Anopheles arabiensis and Culex quinquefasciatus in northern Tanzania	https://www.tandfonline.com/doi/pdf/10.1179/136485908X278829	1	1
B	22	Mosha et al	2009	Comparative efficacies of permethrin-, deltamethrin- and alpha-cypermethrin-treated nets, against Anopheles arabiensis and Culex quinquefasciatus in northern Tanzania	https://www.tandfonline.com/doi/pdf/10.1179/136485908X278830	1	1
B	23	N'Guessan et al	2010	An experimental hut evaluation of PermaNet® 3.0, a deltamethrin-piperonyl butoxide combination net, against pyrethroid-resistant Anopheles gambiae and Culex quinquefasciatus mosquitoes in southern Benin	https://academic.oup.com/trstmh/article/104/12/758/1918184	1	1
B	24	N'Guessan et al	2010	Control of pyrethroid and DDT-resistant anopheles gambiae by application of indoor residual spraying or mosquito nets treated with a long-lasting organophosphate insecticide, chlorpyrifos-methyl	https://malariajournal.biomedcentral.com/articles/10.1186/1475-2875-9-44	1	1
B	25	N'Guessan et al	2009	Control of pyrethroid-resistant Anopheles gambiae and Culex quinquefasciatus mosquitoes with chlorfenapyr in Benin	https://onlinelibrary.wiley.com/doi/full/10.1111/j.1365-3156.2009.02245.x	1	1
B	26	N'Guessan et al	2007	Reduced efficacy of insecticide-treated nets and indoor residual spraying for malaria control in pyrethroid resistance area, Benin	https://www.ncbi.nlm.nih.gov/pmc/articles/PMC2725864/	1	1
B	27	N'Guessan et al	2001	Olyset Net® efficacy against pyrethroid-resistant Anopheles gambiae and Culex quinquefasciatus after 3 years' field use in Cote d'Ivoire	https://onlinelibrary.wiley.com/doi/full/10.1046/j.1365-2915.2001.00284.x	1	1
B	28	N'Guessan et al	2016	A chlorfenapyr mixture net interceptor® G2 shows high efficacy and wash durability against resistant mosquitoes in West Africa	https://journals.plos.org/plosone/article?id=10.1371/journal.pone.0165925	1	1
B	29	Ngufor et al	2014	Combining organophosphate-Treated wall linings and long-lasting insecticidal nets fails to provide additional control over long-lasting insecticidal nets alone against multiple insecticide-resistant Anopheles gambiae in Côte d'Ivoire: An experimental hut trial	https://malariajournal.biomedcentral.com/articles/10.1186/1475-2875-13-396	1	1
B	30	Ngufor et al	2017	Which intervention is better for malaria vector control: Insecticide mixture long-lasting insecticidal nets or standard pyrethroid nets combined with indoor residual spraying?	https://malariajournal.biomedcentral.com/articles/10.1186/s12936-017-1987-5	1	1
B	31	Ngufor et al	2014	Olyset Duo® (a pyriproxyfen and permethrin mixture net): An experimental hut trial against pyrethroid resistant Anopheles gambiae and Culex quinquefasciatus in southern Benin	https://journals.plos.org/plosone/article?id=10.1371/journal.pone.0093603	1	1
B	32	Ngufor et al	2016	Efficacy of the Olyset Duo net against insecticide-resistant mosquito vectors of malaria	http://stm.sciencemag.org/content/8/356/356ra121/tab-pdf	1	1
B	33	Ngufor et al	2014	Combining organophosphate treated wall linings and long-lasting insecticidal nets for improved control of pyrethroid resistant Anopheles gambiae	https://journals.plos.org/plosone/article?id=10.1371/journal.pone.0083897	1	1
B	34	Ngufor et al	2014	Combining organophosphate treated wall linings and long-lasting insecticidal nets for improved control of pyrethroid resistant Anopheles gambiae	https://journals.plos.org/plosone/article?id=10.1371/journal.pone.0083897	1	1
B	35	Oxborough et al	2013	ITN Mixtures of Chlorfenapyr (Pyrrole) and Alphacypermethrin (Pyrethroid) for Control of Pyrethroid Resistant Anopheles arabiensis and Culex quinquefasciatus	https://journals.plos.org/plosone/article?id=10.1371/journal.pone.0055781	1	1
B	36	Pennetier et al	2013	Efficacy of Olyset® Plus, a New Long-Lasting Insecticidal Net Incorporating Permethrin and Piperonil-Butoxide against Multi-Resistant Malaria Vectors	https://journals.plos.org/plosone/article?id=10.1371/journal.pone.0075134	1	1
B	37	Toe et al	2018	Do bednets including piperonyl butoxide offer additional protection against populations of Anopheles gambiae s.l. that are highly resistant to pyrethroids? An experimental hut evaluation in Burkina Fasov	https://onlinelibrary.wiley.com/doi/full/10.1111/mve.12316	1	1
B	38	Toe et al	2018	Do bednets including piperonyl butoxide offer additional protection against populations of Anopheles gambiae s.l. that are highly resistant to pyrethroids? An experimental hut evaluation in Burkina Faso	https://onlinelibrary.wiley.com/doi/full/10.1111/mve.12316	1	1
B	39	Tungu et al	2010	Evaluation of PermaNet 3.0 a deltamethrin-PBO combination net against Anopheles gambiae and pyrethroid resistant Culex quinquefasciatus mosquitoes: an experimental hut trial in Tanzania	https://malariajournal.biomedcentral.com/articles/10.1186/1475-2875-9-21	1	1
B	40	Winkler et al	2012	Efficacy of ICON® Maxx in the laboratory and against insecticide-resistant Anopheles gambiae in central Côte d'Ivoire	https://malariajournal.biomedcentral.com/articles/10.1186/1475-2875-11-167	1	1
B	41	Tungu P et al	2017	WHOPES Phase II study to evaluate the efficacy and wash resistance of Interceptor G2 long-lasting insecticidal nets against natural populations of Anopheles funestus in experimental huts in Muheza, Tanzania. [Unpublished report to the WHO Pesticide Evaluation Scheme].	http://apps.who.int/iris/bitstream/handle/10665/258921/WHO-HTM-NTD-WHOPES-2017.04-eng.pdf?sequence=1	0	1
B	42	Bayili K et al	2017	Phase II field evaluation of long-lasting nets DawaPlus 3.0 (deltamethrin and PBO in roof panel; deltamethrin alone in the side panels) and DawaPlus 4.0 (deltamethrin and PBO) of Tana Netting against natural populations of Anopheles gambiae s.l in Burkina Faso [Unpublished report to the WHO Pesticide Evaluation Scheme].	http://apps.who.int/iris/bitstream/handle/10665/258921/WHO-HTM-NTD-WHOPES-2017.04-eng.pdf?sequence=1	0	1
B	43	Tungu P et al	2017	Phase II study to evaluate the efficacy and wash resistance of DawaPlus 3.0 and DawaPlus 4.0 against natural populations of Anopheles funestus s.s. in experimental huts in Muheza, Tanzania [Unpublished report to the WHO Pesticide Evaluation Scheme].	http://apps.who.int/iris/bitstream/handle/10665/258921/WHO-HTM-NTD-WHOPES-2017.04-eng.pdf?sequence=1	0	1
B	44	N'Guessan R et al	2016	Experimental hut evaluation of an alphacypermethrin + PBO mixture long-lasting insecticidal net Veeralin LN of VKA Polymers Ltd., India against natural populations of Anopheles gambiae in M’Be, Côte d’Ivoire. [Unpublished report to the WHO Pesticide Evaluation Scheme (WHOPES)].	http://apps.who.int/iris/bitstream/handle/10665/205588/9789241510400_eng.pdf?sequence=1	1	1
B	45	Ngufor et al	2016	Comparing the efficacy of insecticide mixtures and combined intervention strategies for improved control of pyrethroid resistant malaria vectors: an experimental hut study in Southern Benin. [Unpublished report submitted by BASF to the WHO Pesticide Evaluation Scheme].	http://apps.who.int/iris/bitstream/handle/10665/258921/WHO-HTM-NTD-WHOPES-2017.04-eng.pdf?sequence=1	1	1
B	46	Tungu P et al	2016	An experimental hut study to evaluate the efficacy and wash resistance of Interceptor® G2 long-lasting insecticidal nets against natural populations of Anopheles funestus and Anopheles gambiae s.l. in Muheza, Tanzania. [Unpublished report submitted by BASF to the WHO Pesticide Evaluation Scheme].	https://www.who.int/whopes/resources/who_htm_ntd_whopes_2017.04/en/	1	1	Unpublished report submitted to WHOPES at time of analysis. Now published: Tungu et al (2021) https://doi.org/10.1186/s12936-021-03716-z
B	47	Koffi AA et al	2015	WHOPES Phase 2 Trial. Field evaluation of a deltamethrin longlasting insecticidal net (Panda Net® 2.0 of Life Ideas Company Ltd) against natural populations of Anopheles gambiae in experimental huts in Côte d’Ivoire. DOC/IRD/ABC/20150210 [Unpublished report to the WHO Pesticide Evaluation Scheme (WHOPES)]	http://apps.who.int/iris/bitstream/handle/10665/184034/9789241509428_eng.pdf?sequence=1	0	1
B	48	Koffi AA et al	2015	Field evaluation of a deltamethrin long-lasting insecticidal net (Yahe manufactured by Fujian Yamei Industry, China) against natural populations of Anopheles gambiae in experimental huts in Côte d’Ivoire. [Unpublished report to the WHO Pesticide Evaluation Scheme (WHOPES)].	http://apps.who.int/iris/bitstream/handle/10665/184034/9789241509428_eng.pdf?sequence=1	0	1
B	49	N'Guessan R et al	2015	WHOPES Phase 2 Trial. Experimental hut study of an alphacypermethrin long-lasting insecticidal net (MiraNet LN of A to Z Textile Mills, Tanzania) against natural populations of Anopheles gambiae from M’be, Côte d’Ivoire [Unpublished report to the WHO Pesticide Evaluation Scheme (WHOPES)].	http://apps.who.int/iris/bitstream/handle/10665/184034/9789241509428_eng.pdf?sequence=1	0	1
B	50	Kweka E et al	2015	Experimental hut evaluation of MiraNet® against resistant populations of Anopheles arabiensis in Northern Tanzania [Unpublished report of Tropical Pesticides Research Institute, Arusha, United Republic of Tanzania].	http://apps.who.int/iris/bitstream/handle/10665/184034/9789241509428_eng.pdf?sequence=1	0	1
B	51	Tungu P et al	2015	WHOPES Phase 2 Trial. Field evaluation of a long-lasting insecticidal net MiraNet LN (alpha-cypermethrin incorporated LN of A to Z Textile Mills, Tanzania) against natural populations of Anopheles funestus in experimental huts in Muheza, Tanzania. [Unpublished report to the WHO Pesticide Evaluation Scheme (WHOPES)].	http://apps.who.int/iris/bitstream/handle/10665/184034/9789241509428_eng.pdf?sequence=1	0	1
B	52	Tungu P et al	2015	Field evaluation of a long-lasting insecticidal net Panda Net 2.0 LN (deltamethrin incorporated LN of Life Ideas Company Ltd) against natural populations of Anopheles funestus and Anopheles gambiae s.l. in experimental huts in Muheza, Tanzania. [Unpublished report to the WHO Pesticide Evaluation Scheme (WHOPES)].	http://apps.who.int/iris/bitstream/handle/10665/184034/9789241509428_eng.pdf?sequence=1	0	1
B	53	N'Guessan R et al	2015	Wash resistance efficacy of Veeralin® LN against pyrethroid-resistant Anopheles gambiae: an experimental hut trial in M’Be, Côte d’Ivoire. [Unpublished joint report of London School of Hygiene & Tropical Medicine, UK and Centre de Recherche Entomologique de Cotonou, Benin submitted to the WHO Pesticide Evaluation Scheme (WHOPES)].	http://apps.who.int/iris/bitstream/handle/10665/205588/9789241510400_eng.pdf?sequence=1	0	1
B	54	Tungu K et al	2013	Evaluation of Yahe LN against Anopheles gambiae s.l. and Culex quinquefasciatus in experimental huts in Tanzania. National Institute for Medical Research, Amani Research Centre, Muheza, Tanzania and London School of Hygiene and Tropical Medicine, London, UK. [Unpublished report to the WHO Pesticide Evaluation Scheme (WHOPES)].	http://apps.who.int/iris/bitstream/handle/10665/90976/9789241506304_eng.pdf?sequence=1	0	1
B	55	Tungu PK et al	2012	Evaluation of Olyset Plus LN against Anopheles gambiae in experimental huts in Tanzania. Unpublished report to the WHO Pesticide Evaluation Scheme (WHOPES).	http://www.who.int/iris/handle/10665/75304	1	1
B	56	Sidick I et al	2011	Efficacy of a deltamethrin long-lasting insecticidal net (LifeNet from Bayer) against wild susceptible populations of Anopheles gambiae in experimental huts, Benin (DOC/IRD/CREC/02/2011). Unpublished report to the WHO Pesticide Evaluation Scheme (WHOPES).	http://www.who.int/iris/handle/10665/44669	0	1
B	57	Chabi J et al	2009	Efficacy of a deltamethrin long-lasting insecticidal net (DawaPlus 2nd generation - Tana netting) against wild susceptible populations of Anopheles gambiae in experimental huts, Benin (DOC/IRD/CREC/01/09). Unpublished report to the WHO Pesticide Evaluation Scheme (WHOPES).	http://apps.who.int/iris/bitstream/handle/10665/44212/9789241598712_eng.pdf?sequence=1	0	1
B	58	Tungu PK et al	2009	Evaluation of DawaPlus 2.0 LN against Anopheles gambiae in experimental huts in Muheza, [United Republic of] Tanzania. Unpublished report to the WHO Pesticide Evaluation Scheme (WHOPES).	http://apps.who.int/iris/bitstream/handle/10665/44212/9789241598712_eng.pdf?sequence=1	0	1
B	59	Dabire et al	2008	Efficacy of a lambda-cyhalothrin long- lasting insecticidal net (Lambda LN from Syngenta) against Anopheles gambiae in experimental huts in Burkina Faso. Unpublished report to the WHO Pesticide Evaluation Scheme (WHOPES).	http://www.who.int/iris/handle/10665/69985	0	1
B	60	Tungu PK et al	2008	Evaluation of the lambda-cyhalothrin LN developed by Syngenta against Anopheles gambiae and An. funestus in experimental huts in Muheza, [United Republic of] Tanzania. Unpublished report to the WHO Pesticide Evaluation Scheme (WHOPES).	http://www.who.int/iris/handle/10665/69986	0	1
B	61	Adeogun et al	2012	Efficacy of a combination long lasting insecticidal net (PermaNet 3.0) against pyrethroid resistant Anopheles gambiae s.s. and Culex quinquefasciatus: an experimental hut trial in Nigeria	No link found	1	1
B	62	Chouaibou et al	2006	Efficacy of bifenthrin-impregnated bednets against Anopheles funestus and pyrethroid-resistant Anopheles gambiae in North Cameroon	https://malariajournal.biomedcentral.com/articles/10.1186/1475-2875-5-77	1	1
B	63	Corbel et al	2004	Dosage-dependent effects of permethrin-treated nets on the behaviour of Anopheles gambiae and the selection of pyrethroid resistance	https://malariajournal.biomedcentral.com/articles/10.1186/1475-2875-3-22	1	1
B	64	Fane et al	2012	Anopheles gambiae resistance to pyrethroid-treated nets in cotton versus rice areas in Mali.	https://www.sciencedirect.com/science/article/pii/S0001706X11003391?via%3Dihub	1	1
B	65	Fane et al	2012	Anopheles gambiae resistance to pyrethroid-treated nets in cotton versus rice areas in Mali.	https://www.sciencedirect.com/science/article/pii/S0001706X11003391?via%3Dihub	1	1
B	66	Fanello et al	1999	The kdr pyrethroid resistance gene in Anopheles gambiae : tests of non-pyrethroid insecticides and a new detection method for the gene	https://pdfs.semanticscholar.org/ed77/a10cac014eb685aaa4b3a4fba1970fd1fde7.pdf	1	1
B	67	Guillet et al	2008	Combined pyrethroid and carbamate ‘two‐in‐one’ treated mosquito nets: field efficacy against pyrethroid‐resistant Anopheles gambiae and Culex quinquefasciatus	https://onlinelibrary.wiley.com/doi/full/10.1046/j.1365-2915.2001.00288.x?sid=nlm%3Apubmed	1	1
B	68	Hougard et al	2003	Efficacy of mosquito nets treated with insecticide mixtures or mosaics against insecticide resistant Anopheles gambiae and Culex quinquefasciatus (Diptera: Culicidae) in Côte d'Ivoire	https://pdfs.semanticscholar.org/203c/2fae8e76fadf8f2f932bfd744c25ab6ec900.pdf	1	1
B	69	Hougard et al	2003	Efficacy of mosquito nets treated with insecticide mixtures or mosaics against insecticide resistant Anopheles gambiae and Culex quinquefasciatus (Diptera: Culicidae) in Côte d'Ivoire	https://pdfs.semanticscholar.org/203c/2fae8e76fadf8f2f932bfd744c25ab6ec900.pdf	1	1
B	70	Kitau et al	2014	Laboratory and experimental hut evaluation of a long-lasting insecticide treated blanket for protection against mosquitoes	https://parasitesandvectors.biomedcentral.com/articles/10.1186/1756-3305-7-129	1	1
B	71	Kolaczinski et al	2000	Experimental and molecular genetic analysis of the impact of pyrethroid and non-pyrethroid insecticide impregnated bednets for mosquito control in an area of pyrethroid resistance	https://www.cambridge.org/core/services/aop-cambridge-core/content/view/3996DC3D7602E019244C62A81D47C573/S0007485300000237a.pdf/experimental_and_molecular_genetic_analysis_of_the_impact_of_pyrethroid_and_nonpyrethroid_insecticide_impregnated_bednets_for_mosquito_control_in_an_area_of_pyrethroid_resistance.pdf	1	1
B	72	Malima et al	2009	Behavioural and insecticidal effects of organophosphate-, carbamate- and pyrethroid-treated mosquito nets against African malaria vectors.	https://onlinelibrary.wiley.com/doi/full/10.1111/j.1365-2915.2009.00837	1	1
B	73	Miller et al	1991	Experimental hut trials of bednets impregnated with synthetic pyrethroid or organophosphate insecticide for mosquito control in The Gambia.	https://onlinelibrary.wiley.com/doi/epdf/10.1111/j.1365-2915.1991.tb00575.x	1	1
B	74	Mosha et al	2008	Experimental hut evaluation of the pyrrole insecticide chlorfenapyr on bed nets for the control of Anopheles arabiensis and Culex quinquefasciatus	https://onlinelibrary.wiley.com/doi/full/10.1111/j.1365-3156.2008.02058.x	1	1
B	75	Mosha et al	2008	Experimental hut evaluation of the pyrrole insecticide chlorfenapyr on bed nets for the control of Anopheles arabiensis and Culex quinquefasciatus	https://onlinelibrary.wiley.com/doi/full/10.1111/j.1365-3156.2008.02058.x	1	1
B	76	Darriet et al	1999	The Impact of Permethrin and Deltamethrin Resistance in Anopheles gambiae S.S. On the Efficacy of Insecticide‐Treated Mosquito Nets.	https://apps.who.int/iris/bitstream/handle/10665/66463/WHO_MAL_99.1088.pdf	1	1
B	77	Rowland et al	unp*	Unpublished WHOPES trial investigating Interceptor G2 in Muheza, Tanzania.	NA	1	1	*Unpublished at time of analysis. Now published: Tungu et al (2021) https://doi.org/10.1186/s12936-021-03716-z
B	78	Okumu et al	2013	Comparative field evaluation of combinations of long-lasting insecticide treated nets and indoor residual spraying, relative to either method alone, for malaria prevention in an area where the main vector is Anopheles arabiensis	https://parasitesandvectors.biomedcentral.com/articles/10.1186/1756-3305-6-46	NA
B	79	Okumu et al	2013	Comparative field evaluation of combinations of long-lasting insecticide treated nets and indoor residual spraying, relative to either method alone, for malaria prevention in an area where the main vector is Anopheles arabiensis	https://parasitesandvectors.biomedcentral.com/articles/10.1186/1756-3305-6-46	NA
B	112	Rowland et al	unpublished
B	137	Sanou - Essentials	unpublished
B	138	Sanou - Essentials	unpublished
B	139	Tungu - veeralin	unpublished
B	141	Moore	unpublished
B	201	Ngufur	unpublished
B	202	Ngufur	unpublished
B	203	Sanou	unpublished
B	204	Toe	unpublished
B	206	LucDjogbenou	unpublished
B	208	Emidi	unpublished
B	209	Protopopoff	unpublished
B	211	Zahouli	unpublished
B	212	LucDjogbenou (short rain 2020)	unpublished
B	213	LucDjogbenou (short rain 2021)	unpublished
	500		unpublished
	140	Ngufor	unpublished

## Sheet: Data 1 mortality Nash update
	Trial_code	Est_Start	Inter_Type	Net	Net_insecticide	N_washes	Bioassay_type	Bioassay_N_known	Bioassay_N_tested	Bioassay_N_dead	Bioassay_mort	Bioassay_insecticide	conc	Nights_known	Nights_collected	N_total	N_dead	Perc_dead	Species	Hut	Country	Site	nsites	rep_studies	Control_type	Control_total	Control_dead	Control_perc_dead
Agossa et al 2014	1	2010	LLIN	LifeNet	deltamethrin	0	WHO	1	97	23	23.71	deltamethrin	0.05	0	36	676	304	44.97	An. gambiae s.s.	West	Benin	Malanville_Benin	8	1	Unt_net	911	15	1.65
Agossa et al 2014	1	2010	LLIN	LifeNet	deltamethrin	0	WHO	1	97	30	30.93	permethrin	0.75	0	36	676	304	44.97	An. gambiae s.s.	West	Benin	Malanville_Benin	8	1	Unt_net	911	15	1.65
Agossa et al 2014	2	2010	LLIN	LifeNet	deltamethrin	0	WHO	1	61	43	70.49	deltamethrin	0.05	0	48	63	28	44.44	An. gambiae s.s.	West	Benin	Akron_Benin	1	2	Unt_net	144	23	15.97
Agossa et al 2014	2	2010	LLIN	LifeNet	deltamethrin	0	WHO	1	64	25	39.06	permethrin	0.75	0	48	63	28	44.44	An. gambiae s.s.	West	Benin	Akron_Benin	1	2	Unt_net	144	23	15.97
Asale et al. 2014	3	2011	LLIN	PermaNet 2.0	deltamethrin	0	WHO	1	80	15	18.75	deltamethrin	0.05	1	40	426	247	57.98	An. arabiensis	East	Ethiopia	GGDam_Ethopia	3	3	Unt_net	511	294	57.53
Corbel et al 2010	4	2008	CTN	NA	deltamethrin	0	WHO	1	100	85	85	deltamethrin	0.05	1	72	297	182	61.2	An. gambiae s.s.	West	Benin	Malanville_Benin	8	4	Unt_net	285	12	4.2
Corbel et al 2010	4	2008	LLIN	PermaNet 2.0	deltamethrin	0	WHO	1	100	85	85	deltamethrin	0.05	1	72	243	216	88.8	An. gambiae s.s.	West	Benin	Malanville_Benin	8	4	Unt_net	285	12	4.2
Corbel et al 2010	5	2007	CTN	NA	deltamethrin	0	WHO	1	100	23	23	deltamethrin	0.05	1	36	1056	302	28.6	An. gambiae s.s.	West	Burkina Faso	VDK_BurkinaFaso	13	5	Unt_net	908	44	4.9
Corbel et al 2010	5	2007	LLIN	PermaNet 2.0	deltamethrin	0	WHO	1	100	23	23	deltamethrin	0.05	1	36	329	146	44.4	An. gambiae s.s.	West	Burkina Faso	VDK_BurkinaFaso	13	5	Unt_net	908	44	4.9
Corbel et al 2010	6	2008	CTN	NA	deltamethrin	0	WHO	1	100	84	84	permethrin	0.75	1	36	265	111	41.9	An. gambiae s.l.	West	Cameroon	Pitoa_Cameroon	10	6	Unt_net	401	52	12.9
Corbel et al 2010	6	2008	LLIN	PermaNet 2.0	deltamethrin	0	WHO	1	100	70	70	deltamethrin	0.05	1	36	105	87	82.9	An. gambiae s.l.	West	Cameroon	Pitoa_Cameroon	10	6	Unt_net	401	52	12.9
Ketoh et a. 2018	7	2013	LLIN	Yorkool	deltamethrin	0	WHO	1	80	6	7.5	permethrin	0.75	1	98	389	224	57.58	An. gambiae s.l.	West	Togo	Kolokope_Togo	4	7	Unt_net	465	9	1.94
Ketoh et a. 2018	7	2013	LLIN	Yorkool	deltamethrin	0	WHO	1	74	11	14.8	deltamethrin	0.05	1	98	389	224	57.58	An. gambiae s.l.	West	Togo	Kolokope_Togo	4	7	Unt_net	465	9	1.94
Ketoh et a. 2018	7	2013	LLIN	Yorkool	deltamethrin	0	WHO	1	85	1	1.2	lambdacyhalothrin	0.05	1	98	389	224	57.58	An. gambiae s.l.	West	Togo	Kolokope_Togo	4	7	Unt_net	465	9	1.94
Koudou et al. 2011	8	2009	LLIN	PermaNet 2.0	deltamethrin	0	WHO	0	50	22	43.9	permethrin	0.75	1	360	317	110	34.7	An. gambiae s.s.	West	Cote d'Ivoire	Yaokoffikro_Cotedivoire	15	8	Unt_net	796	54	6.8
Koudou et al. 2011	8	2009	LLIN	PermaNet 2.0	deltamethrin	0	WHO	0	50	5	10.6	deltamethrin	0.05	1	360	317	110	34.7	An. gambiae s.s.	West	Cote d'Ivoire	Yaokoffikro_Cotedivoire	15	8	Unt_net	796	54	6.8
Kweka et al. 2017	9	2013	LLIN	PermaNet 2.0	deltamethrin	0	WHO	1	100	29	29	permethrin	0.75	1	25	10	6	50	An. gambiae s.l.	East	Tanzania	LowerMoshi_Tanzania	5	9	Unt_net	75	1	1.3
Kweka et al. 2017	9	2013	LLIN	PermaNet 2.0	deltamethrin	0	WHO	1	100	29	28.8	deltamethrin	0.05	1	25	10	6	50	An. gambiae s.l.	East	Tanzania	LowerMoshi_Tanzania	5	9	Unt_net	75	1	1.3
Malima et al 2013	10	2006	LLIN	Interceptor	alphacypermethrin	0	WHO	1	351	351	100	alphacypermethrin	0.05	1	60	134	124	92.54	An. gambiae	East	Tanzania	Zeneti_Tanzania	16	10	Unt_net	171	12	7.02
Malima et al 2013	10	2006	LLIN	Interceptor	alphacypermethrin	0	WHO	1	401	401	100	alphacypermethrin	0.05	1	60	68	56	82.35	An. funestus	East	Tanzania	Zeneti_Tanzania	16	10	Unt_net	81	11	13.58
Malima et al 2008	11	2005	CTN	NA	alphacypermethrin	0	WHO	1	164	164	100	permethrin	0.75	1	60	93	67	72	An. gambiae s.s.	East	Tanzania	Zeneti_Tanzania	16	10	Unt_net	112	4	3.6
Malima et al 2008	11	2005	CTN	NA	alphacypermethrin	0	WHO	1	166	166	100	deltamethrin	0.05	1	60	93	67	72	An. gambiae s.s.	East	Tanzania	Zeneti_Tanzania	16	10	Unt_net	112	4	3.6
Malima et al 2008	11	2005	CTN	NA	alphacypermethrin	0	WHO	1	229	229	100	permethrin	0.75	1	60	211	149	70.6	An. funestus	East	Tanzania	Zeneti_Tanzania	16	10	Unt_net	315	25	7.9
Malima et al 2008	11	2005	CTN	NA	alphacypermethrin	0	WHO	1	104	104	100	deltamethrin	0.05	1	60	211	149	70.6	An. funestus	East	Tanzania	Zeneti_Tanzania	16	10	Unt_net	315	25	7.9
Malima et al 2008	11	2005	LLIN	Olyset Net	permethrin	0	WHO	1	164	164	100	permethrin	0.75	1	60	177	111	62.7	An. gambiae s.s.	East	Tanzania	Zeneti_Tanzania	16	10	Unt_net	112	4	3.6
Malima et al 2008	11	2005	LLIN	Olyset Net	permethrin	0	WHO	1	166	166	100	deltamethrin	0.05	1	60	177	111	62.7	An. gambiae s.s.	East	Tanzania	Zeneti_Tanzania	16	10	Unt_net	112	4	3.6
Malima et al 2008	11	2005	LLIN	Olyset Net	permethrin	0	WHO	1	229	229	100	permethrin	0.75	1	60	222	164	73.9	An. funestus	East	Tanzania	Zeneti_Tanzania	16	10	Unt_net	315	25	7.9
Malima et al 2008	11	2005	LLIN	Olyset Net	permethrin	0	WHO	1	104	104	100	deltamethrin	0.05	1	60	222	164	73.9	An. funestus	East	Tanzania	Zeneti_Tanzania	16	10	Unt_net	315	25	7.9
Mosha et al 2008b	12	2005	LLIN	Olyset Net	permethrin	0	WHO	1	100	96	96	permethrin	0.75	1	24	196	23	11.8	An. arabiensis	East	Tanzania	Mabogini_Tanzania	7	11	Unt_bedsheet	195	0	0
Mosha et al 2008b	12	2005	LLIN	Olyset Net	permethrin	0	WHO	1	100	100	100	deltamethrin	0.05	1	24	196	23	11.8	An. arabiensis	East	Tanzania	Mabogini_Tanzania	7	11	Unt_bedsheet	195	0	0
N'Guessan et al 2016a	13	2012	LLIN	Interceptor	alphacypermethrin	0	WHO	0	50	4	8	permethrin	0.75	1	72	631	125	19.81	An. gambiae s.l.	West	Benin	Cove_Benin	2	12	Unt_net	673	19	2.82
N'Guessan et al 2016a	13	2012	LLIN	Interceptor	alphacypermethrin	0	WHO	0	50	6	12	deltamethrin	0.05	1	72	631	125	19.81	An. gambiae s.l.	West	Benin	Cove_Benin	2	12	Unt_net	673	19	2.82
Ngufor et al 2014a	14	2012	LLIN	PermaNet 2.0	deltamethrin	0	WHO	1	99	43	43	deltamethrin	0.05	0	12	108	68	62.96	An. gambiae	West	Cote d'Ivoire	Tiassale_Cotedivoire	12	13	Unt_net	130	20	15.38
Ngufor et al 2017	15	2015	LLIN	Interceptor	alphacypermethrin	0	WHO	1	100	8	8	permethrin	0.75	1	54	175	20	11.43	An. gambiae s.l.	West	Benin	Cove_Benin	2	14	Unt_net	310	8	2.58
Ngufor et al 2017	15	2015	LLIN	Interceptor	alphacypermethrin	0	WHO	1	100	10	10	deltamethrin	0.05	1	54	175	20	11.43	An. gambiae s.l.	West	Benin	Cove_Benin	2	14	Unt_net	310	8	2.58
Ngufor et al 2016a	16	2010	LLIN	Olyset Net	permethrin	0	WHO	1	100	10	10	permethrin	0.75	1	42	3804	1228	32.28	An. gambiae	West	Benin	Cove_Benin	2	14	Unt_net	2874	159	5.53
Ngufor et al 2014b	17	2011	LLIN	PermaNet 2.0	deltamethrin	0	WHO	1	100	2	2	deltamethrin	0.05	0	24	42	25	59.52	An. gambiae s.s.	West	Burkina Faso	VDK_BurkinaFaso	13	15	Unt_net	81	12	14.81
Ngufor et al 2014b	18	2011	LLIN	PermaNet 2.0	deltamethrin	0	WHO	1	100	2	2	deltamethrin	0.05	0	24	72	32	44.44	An. gambiae s.s.	West	Burkina Faso	VDK_BurkinaFaso	13	15	Unt_net	255	24	9.41
Okumu et al 2013	19	2010	LLIN	Olyset Net	permethrin	0	WHO	1	125	119	95.2	permethrin	0.75	1	60	6047	709	11.72	An. arabiensis	Ifakara	Tanzania	Lupiro_Tanzania	6	16	Unt_net	4596	403	8.77
Okumu et al 2013	19	2010	LLIN	Olyset Net	permethrin	0	WHO	1	96	92	95.8	deltamethrin	0.05	1	60	6047	709	11.72	An. arabiensis	Ifakara	Tanzania	Lupiro_Tanzania	6	16	Unt_net	4596	403	8.77
Okumu et al 2013	19	2010	LLIN	Olyset Net	permethrin	0	WHO	1	123	111	90.2	lambdacyhalothrin	0.05	1	60	6047	709	11.72	An. arabiensis	Ifakara	Tanzania	Lupiro_Tanzania	6	16	Unt_net	4596	403	8.77
Okumu et al 2013	19	2010	LLIN	PermaNet 2.0	deltamethrin	0	WHO	1	125	119	95.2	permethrin	0.75	1	60	4420	844	19.1	An. arabiensis	Ifakara	Tanzania	Lupiro_Tanzania	6	16	Unt_net	4596	403	8.77
Okumu et al 2013	19	2010	LLIN	PermaNet 2.0	deltamethrin	0	WHO	1	96	92	95.8	deltamethrin	0.05	1	60	4420	844	19.1	An. arabiensis	Ifakara	Tanzania	Lupiro_Tanzania	6	16	Unt_net	4596	403	8.77
Okumu et al 2013	19	2010	LLIN	PermaNet 2.0	deltamethrin	0	WHO	1	123	111	90.2	lambdacyhalothrin	0.05	1	60	4420	844	19.1	An. arabiensis	Ifakara	Tanzania	Lupiro_Tanzania	6	16	Unt_net	4596	403	8.77
Okumu et al 2013	19	2010	LLIN	Icon Life	deltamethrin	0	WHO	1	125	119	95.2	permethrin	0.75	1	60	6492	1028	15.83	An. arabiensis	Ifakara	Tanzania	Lupiro_Tanzania	6	16	Unt_net	4596	403	8.77
Okumu et al 2013	19	2010	LLIN	Icon Life	deltamethrin	0	WHO	1	96	92	95.8	deltamethrin	0.05	1	60	6492	1028	15.83	An. arabiensis	Ifakara	Tanzania	Lupiro_Tanzania	6	16	Unt_net	4596	403	8.77
Okumu et al 2013	19	2010	LLIN	Icon Life	deltamethrin	0	WHO	1	123	111	90.2	lambdacyhalothrin	0.05	1	60	6492	1028	15.83	An. arabiensis	Ifakara	Tanzania	Lupiro_Tanzania	6	16	Unt_net	4596	403	8.77
Okumu et al 2013	20	2010	LLIN	Olyset Net	permethrin	0	WHO	1	125	119	95.2	permethrin	0.75	1	90	9789	1742	17.8	An. arabiensis	Ifakara	Tanzania	Lupiro_Tanzania	6	16	Unt_net	7181	968	13.48
Okumu et al 2013	20	2010	LLIN	Olyset Net	permethrin	0	WHO	1	96	92	95.8	deltamethrin	0.05	1	90	9789	1742	17.8	An. arabiensis	Ifakara	Tanzania	Lupiro_Tanzania	6	16	Unt_net	7181	968	13.48
Okumu et al 2013	20	2010	LLIN	Olyset Net	permethrin	0	WHO	1	123	111	90.2	lambdacyhalothrin	0.05	1	90	9789	1742	17.8	An. arabiensis	Ifakara	Tanzania	Lupiro_Tanzania	6	16	Unt_net	7181	968	13.48
Okumu et al 2013	20	2010	LLIN	PermaNet 2.0	deltamethrin	0	WHO	1	125	119	95.2	permethrin	0.75	1	90	8240	1644	19.95	An. arabiensis	Ifakara	Tanzania	Lupiro_Tanzania	6	16	Unt_net	7181	968	13.48
Okumu et al 2013	20	2010	LLIN	PermaNet 2.0	deltamethrin	0	WHO	1	96	92	95.8	deltamethrin	0.05	1	90	8240	1644	19.95	An. arabiensis	Ifakara	Tanzania	Lupiro_Tanzania	6	16	Unt_net	7181	968	13.48
Okumu et al 2013	20	2010	LLIN	PermaNet 2.0	deltamethrin	0	WHO	1	123	111	90.2	lambdacyhalothrin	0.05	1	90	8240	1644	19.95	An. arabiensis	Ifakara	Tanzania	Lupiro_Tanzania	6	16	Unt_net	7181	968	13.48
Okumu et al 2013	20	2010	LLIN	Icon Life	deltamethrin	0	WHO	1	125	119	95.2	permethrin	0.75	1	90	11279	2121	18.8	An. arabiensis	Ifakara	Tanzania	Lupiro_Tanzania	6	16	Unt_net	7181	968	13.48
Okumu et al 2013	20	2010	LLIN	Icon Life	deltamethrin	0	WHO	1	96	92	95.8	deltamethrin	0.05	1	90	11279	2121	18.8	An. arabiensis	Ifakara	Tanzania	Lupiro_Tanzania	6	16	Unt_net	7181	968	13.48
Okumu et al 2013	20	2010	LLIN	Icon Life	deltamethrin	0	WHO	1	123	111	90.2	lambdacyhalothrin	0.05	1	90	11279	2121	18.8	An. arabiensis	Ifakara	Tanzania	Lupiro_Tanzania	6	16	Unt_net	7181	968	13.48
Pennetier et al 2013	21	2011	LLIN	Olyset Net	permethrin	0	WHO	1	100	22	22	permethrin	0.75	1	72	96	40	42	An. gambiae s.l.	West	Benin	Malanville_Benin	8	17	Unt_net	69	0	0
Toe et al 2018	22	2014	LLIN	DawaPlus 2.0	deltamethrin	0	WHO	1	153	8	5	permethrin	0.75	1	36	1457	424	29.1	An. gambiae s.l.	West	Burkina Faso	VDK_BurkinaFaso	13	18	Unt_net	1095	204	18.63
Toe et al 2018	22	2014	LLIN	DawaPlus 2.0	deltamethrin	0	WHO	1	163	4	2.5	deltamethrin	0.05	1	36	1457	424	29.1	An. gambiae s.l.	West	Burkina Faso	VDK_BurkinaFaso	13	18	Unt_net	1095	204	18.63
Toe et al 2018	22	2014	LLIN	Olyset Net	permethrin	0	WHO	1	153	8	5	permethrin	0.75	1	36	1458	454	31.14	An. gambiae s.l.	West	Burkina Faso	VDK_BurkinaFaso	13	18	Unt_net	1095	204	18.63
Toe et al 2018	22	2014	LLIN	Olyset Net	permethrin	0	WHO	1	163	4	2.5	deltamethrin	0.05	1	36	1458	454	31.14	An. gambiae s.l.	West	Burkina Faso	VDK_BurkinaFaso	13	18	Unt_net	1095	204	18.63
Toe et al 2018	22	2014	LLIN	PermaNet 2.0	deltamethrin	0	WHO	1	153	8	5	permethrin	0.75	1	36	1075	384	35.72	An. gambiae s.l.	West	Burkina Faso	VDK_BurkinaFaso	13	18	Unt_net	1095	204	18.63
Toe et al 2018	22	2014	LLIN	PermaNet 2.0	deltamethrin	0	WHO	1	163	4	2.5	deltamethrin	0.05	1	36	1075	384	35.72	An. gambiae s.l.	West	Burkina Faso	VDK_BurkinaFaso	13	18	Unt_net	1095	204	18.63
Toe et al 2018	23	2014	LLIN	DawaPlus 2.0	deltamethrin	0	WHO	1	101	14	14	permethrin	0.75	1	36	626	94	15.02	An. gambiae s.l.	West	Burkina Faso	Tengrela_BurkinaFaso	11	19	Unt_net	482	39	8.09
Toe et al 2018	23	2014	LLIN	DawaPlus 2.0	deltamethrin	0	WHO	1	85	29	34	deltamethrin	0.05	1	36	626	94	15.02	An. gambiae s.l.	West	Burkina Faso	Tengrela_BurkinaFaso	11	19	Unt_net	482	39	8.09
Toe et al 2018	23	2014	LLIN	Olyset Net	permethrin	0	WHO	1	101	14	14	permethrin	0.75	1	36	922	179	19.41	An. gambiae s.l.	West	Burkina Faso	Tengrela_BurkinaFaso	11	19	Unt_net	482	39	8.09
Toe et al 2018	23	2014	LLIN	Olyset Net	permethrin	0	WHO	1	85	29	34	deltamethrin	0.05	1	36	922	179	19.41	An. gambiae s.l.	West	Burkina Faso	Tengrela_BurkinaFaso	11	19	Unt_net	482	39	8.09
Toe et al 2018	23	2014	LLIN	PermaNet 2.0	deltamethrin	0	WHO	1	101	14	14	permethrin	0.75	1	36	859	173	20.14	An. gambiae s.l.	West	Burkina Faso	Tengrela_BurkinaFaso	11	19	Unt_net	482	39	8.09
Toe et al 2018	23	2014	LLIN	PermaNet 2.0	deltamethrin	0	WHO	1	85	29	34	deltamethrin	0.05	1	36	859	173	20.14	An. gambiae s.l.	West	Burkina Faso	Tengrela_BurkinaFaso	11	19	Unt_net	482	39	8.09
Tungu et al 2010	24	2008	LLIN	PermaNet 2.0	deltamethrin	0	WHO	0	50	50	100	deltamethrin	0.05	1	54	574	548	96	An. gambiae s.s.	East	Tanzania	Zeneti_Tanzania	16	20	Unt_net	723	108	15
Moore et al 2016	25	2015	LLIN	MAGNet	alphacypermethrin	0	NA	0	50	19	38	permethrin	0.75	1	25	1070	108	10.1	An. arabiensis	Ifakara	Tanzania	Lupiro_Tanzania	6	20	Unt_net	810	48	5.9
Moore et al 2016	25	2015	LLIN	MAGNet	alphacypermethrin	0	NA	0	50	45	90	deltamethrin	0.05	1	25	1070	108	10.1	An. arabiensis	Ifakara	Tanzania	Lupiro_Tanzania	6	20	Unt_net	810	48	5.9
Moore et al 2016	25	2015	LLIN	MAGNet	alphacypermethrin	0	NA	0	50	11	22	lambdacyhalothrin	0.05	1	25	1070	108	10.1	An. arabiensis	Ifakara	Tanzania	Lupiro_Tanzania	6	20	Unt_net	810	48	5.9
Tungu et al 2016	26	2015	LLIN	Interceptor	alphacypermethrin	0	NA	0	50	29	57	permethrin	0.75	1	54	94	14	14.89	An. funestus	East	Tanzania	Muheza_Tanzania	9	21	Unt_net	139	13	9.35
Guillet et al 2001	27	2000	CTN	Talstar 80 SC	bifenthrin	0	pre2000	0	50	50	100	pyrethroid	NA	1	42	89	74	81.4	An. gambiae s.s.	West	Cote d'Ivoire	Yaokoffikro_CotedIvoire	15	22	Unt_net	84	8	9.5
Guillet et al 2001	27	2000	LLIN	PermaNet	deltamethrin	0	pre2000	0	50	50	100	pyrethroid	NA	1	42	69	60	85.5	An. gambiae s.s.	West	Cote d'Ivoire	Yaokoffikro_Cotedivoire	15	22	Unt_net	84	8	9.5
Mosha et al 2008b	28	2005	CTN	K-Othrine	deltamethrin	0	WHO	1	100	96	96	permethrin	0.75	1	24	361	181	50.1	An. arabiensis	East	Tanzania	Mabogini_Tanzania	7	23	Unt_net	521	133	25.5
Mosha et al 2008b	28	2005	CTN	K-Othrine	deltamethrin	0	WHO	1	100	100	100	deltamethrin	0.05	1	24	361	181	50.1	An. arabiensis	East	Tanzania	Mabogini_Tanzania	7	23	Unt_net	521	133	25.5
Mosha et al 2008b	28	2005	CTN	Fendona	alphacypermethrin	0	WHO	1	100	96	96	permethrin	0.75	1	24	391	195	49.9	An. arabiensis	East	Tanzania	Mabogini_Tanzania	7	23	Unt_net	521	133	25.5
Mosha et al 2008b	28	2005	CTN	Fendona	alphacypermethrin	0	WHO	1	100	100	100	deltamethrin	0.05	1	24	391	195	49.9	An. arabiensis	East	Tanzania	Mabogini_Tanzania	7	23	Unt_net	521	133	25.5
Mosha et al 2008b	28	2005	CTN	Ambush	permethrin	0	WHO	1	100	96	96	permethrin	0.75	1	24	337	124	36.8	An. arabiensis	East	Tanzania	Mabogini_Tanzania	7	23	Unt_net	521	133	25.5
Mosha et al 2008b	28	2005	CTN	Ambush	permethrin	0	WHO	1	100	100	100	deltamethrin	0.05	1	24	337	124	36.8	An. arabiensis	East	Tanzania	Mabogini_Tanzania	7	23	Unt_net	521	133	25.5
Oxborough et al 2013	29	2009	CTN	Fendona SC	alphacypermethrin	0	WHO	0	50	38	76	permethrin	0.75	1	16	110	55	50	An. arabiensis	East	Tanzania	LowerMoshi_Tanzania	5	24	Unt_net	143	22	15
Oxborough et al 2013	29	2009	CTN	Fendona SC	alphacypermethrin	0	WHO	0	50	29	58	lambdacyhalothrin	0.05	1	16	110	55	50	An. arabiensis	East	Tanzania	LowerMoshi_Tanzania	5	24	Unt_net	143	22	15
Miller et al 1991	30	1986	CTN	Cymperator 10% EC	cypermethrin	0	pre2000	0	50	50	100	pyrethroid	NA	1	18	46	41	89.1	An. gambiae s.l.	East	The Gambia	WaliKunda_TheGambia	14	25	Unt_net	43	18	42
Miller et al 1991	30	1986	CTN	Descis 2.5% EC	deltamethrin	0	pre2000	0	50	50	100	pyrethroid	NA	1	18	38	35	92.1	An. gambiae s.l.	East	The Gambia	WaliKunda_TheGambia	14	25	Unt_net	43	18	42
Miller et al 1991	30	1986	CTN	Icon 2.5% EC	lambdacyhalothrin	0	pre2000	0	50	50	100	pyrethroid	NA	1	18	34	31	91.2	An. gambiae s.l.	East	The Gambia	WaliKunda_TheGambia	14	25	Unt_net	43	18	42
Miller et al 1991	30	1986	CTN	Imperator 25% EC	permethrin	0	pre2000	0	50	50	100	pyrethroid	NA	1	18	18	12	66.7	An. gambiae s.l.	East	The Gambia	WaliKunda_TheGambia	14	25	Unt_net	43	18	42
Mosha et al 2008b	31	2006	CTN	NA	deltamethrin	0	WHO	1	100	100	100	deltamethrin	0.05	1	12	238	108	45.4	An. arabiensis	East	Tananzania	Mabogini_Tanzania	7	26	Unt_net	511	27	5.3
Darriet et al 1999	32	1997	CTN	Peripel 10% EC	permethrin	0	WHO	0	50	2	3.9	permethrin	1	0	18	307	123	40	An. gambiae s.s.	West	Cote d'Ivoire	Yaokoffikro_CotedIvoire	15	27	Unt_net	373	16	4
Darriet et al 1999	32	1997	CTN	Peripel 10% EC	permethrin	0	WHO	0	50	22	43.3	deltamethrin	0.05	0	18	307	123	40	An. gambiae s.s.	West	Cote d'Ivoire	Yaokoffikro_CotedIvoire	15	27	Unt_net	373	16	4
Darriet et al 1999	32	1997	CTN	K-Othrine SC 25	deltamethrin	0	WHO	0	50	2	3.9	permethrin	1	0	18	211	118	56	An. gambiae s.s.	West	Cote d'Ivoire	Yaokoffikro_CotedIvoire	15	27	Unt_net	373	16	4
Darriet et al 1999	32	1997	CTN	K-Othrine SC 25	deltamethrin	0	WHO	0	50	22	43.3	deltamethrin	0.05	0	18	211	118	56	An. gambiae s.s.	West	Cote d'Ivoire	Yaokoffikro_CotedIvoire	15	27	Unt_net	373	16	4
Bayili et al 2017	33	2014	LLIN	Interceptor	alphacypermethrin	0	WHO	1	114	2	2	permethrin	0.75	1	36	519	112	21.6	An. gambiae s.l.	West	Burkina Faso	VDK_BurkinaFaso	13	28	Unt_net	853	82	9.6
Bayili et al 2017	33	2014	LLIN	Interceptor	alphacypermethrin	0	WHO	1	113	0	0	deltamethrin	0.05	1	36	519	112	21.6	An. gambiae s.l.	West	Burkina Faso	VDK_BurkinaFaso	13	28	Unt_net	853	82	9.6
Ngufor et al 2016b	34	2015	LLIN	Interceptor	alphacypermethrin	0	WHO	0	50	4	8	permethrin	0.75	1	54	175	19	11	An. gambiae s.l.	West	Benin	Cove_Benin	2	29	Unt_net	310	6	2
Ngufor et al 2016b	34	2015	LLIN	Interceptor	alphacypermethrin	0	WHO	0	50	5	10	deltamethrin	0.05	1	54	175	19	11	An. gambiae s.l.	West	Benin	Cove_Benin	2	29	Unt_net	310	6	2
UNPUBLISHED DATA AVAILABLE ON REQUEST, SUBJECT TO PERMISSIONS FROM DATA OWNERS

## Sheet: Data 2 Experimental Hut studies
	Trial Code	Author	Year		Orig_ID	Library_ref	R_ID	Int_Type	Intervention	LLIN_Gen	Mosquito_species	Species_clean	Hut	my_species	Insecticide	Insecticide_class	R_Site	Site_number	is.comb	Ins_type	control	is_treat	is_washed	No_washes	field_age	Nights_collect	Nights_known	Totals_known	N_total	N_fed	N_exited	N_24h_mort	N_72h_mort	N_dead_comb	N_Control	pc_Deterred	pc_dead	pc_dead_chlor	pc_fed	pc_dead_comb	pc_veranda	year	Data_public	Data_visible	plot_code	Note
	1	Agossa et al	2014		3	3	1	Untreated net	Untreated	NA	An. gambiae s.s.	An. gambiae s.l.	West	3	untreated	untreated	Malanville_Benin	15	1	1	1	0	0	0	0	36	0	1	911	141	286	15		15	NA	0	1.64654		15.4775	1.64654	31.3941		1	1	0
	1	Agossa et al	2014		3	3	1	LLIN	LifeNet	1	An. gambiae s.s.	An. gambiae s.l.	West	3	deltamethrin	pyrethroid	Malanville_Benin	15	1	3	0	1	0	0	0	36	0	1	676	37	398	304		304	911	25.7958	44.9704		5.47337	44.9704	58.8757		1	1	0
	1	Agossa et al	2014		3	3	1	LLIN	LifeNet	1	An. gambiae s.s.	An. gambiae s.l.	West	3	deltamethrin	pyrethroid	Malanville_Benin	15	1	3	0	1	1	30	0	36	0	1	563	45	309	171		171	911	38.1998	30.373		7.9929	30.373	54.8845		1	1	0
	1	Agossa et al	2014		3	3	1	LLIN	LifeNet	1	An. gambiae s.s.	An. gambiae s.l.	West	3	deltamethrin	pyrethroid	Malanville_Benin	15	1	3	0	1	1	40	0	36	0	1	679	54	402	246		246	911	25.4665	36.2297		7.95287	36.2297	59.2047		1	1	0
	1	Agossa et al	2014		3	3	1	LLIN	Olyset Net	1	An. gambiae s.s.	An. gambiae s.l.	West	3	permethrin	pyrethroid	Malanville_Benin	15	1	4	0	1	1	30	0	36	0	1	581	63	283	171		171	911	36.2239	29.432		10.8434	29.432	48.7091		1	1	0
	1	Agossa et al	2014		3	3	1	LLIN	Olyset Net	1	An. gambiae s.s.	An. gambiae s.l.	West	3	permethrin	pyrethroid	Malanville_Benin	15	1	4	0	1	1	40	0	36	0	1	484	56	260	130		130	911	46.8716	26.8595		11.5702	26.8595	53.719		1	1	0
	2	Agossa et al	2014		4	3	2	Untreated net	Untreated	NA	An. gambiae s.s.	An. gambiae s.l.	West	3	untreated	untreated	Akron_Benin	1	1	1	1	0	0	0	0	48	0	1	144	38	69	23		23	NA	0	15.9722		26.3889	15.9722	47.9167		1	1	0
	2	Agossa et al	2014		4	3	2	LLIN	LifeNet	1	An. gambiae s.s.	An. gambiae s.l.	West	3	deltamethrin	pyrethroid	Akron_Benin	1	1	3	0	1	0	0	0	48	0	1	63	10	45	28		28	144	56.25	44.4444		15.873	44.4444	71.4286		1	1	0
	2	Agossa et al	2014		4	3	2	LLIN	LifeNet	1	An. gambiae s.s.	An. gambiae s.l.	West	3	deltamethrin	pyrethroid	Akron_Benin	1	1	3	0	1	1	30	0	48	0	1	69	12	56	33		33	144	52.0833	47.8261		17.3913	47.8261	81.1594		1	1	0
	2	Agossa et al	2014		4	3	2	LLIN	LifeNet	1	An. gambiae s.s.	An. gambiae s.l.	West	3	deltamethrin	pyrethroid	Akron_Benin	1	1	3	0	1	1	40	0	48	0	1	55	5	40	26		26	144	61.8056	47.2727		9.09091	47.2727	72.7273		1	1	0
	2	Agossa et al	2014		4	3	2	LLIN	Olyset Net	1	An. gambiae s.s.	An. gambiae s.l.	West	3	permethrin	pyrethroid	Akron_Benin	1	1	4	0	1	1	30	0	48	0	1	37	11	22	8		8	144	74.3056	21.6216		29.7297	21.6216	59.4595		1	1	0
	2	Agossa et al	2014		4	3	2	LLIN	Olyset Net	1	An. gambiae s.s.	An. gambiae s.l.	West	3	permethrin	pyrethroid	Akron_Benin	1	1	4	0	1	1	40	0	48	0	1	40	8	26	14		14	144	72.2222	35		20	35	65		1	1	0
	2	Agossa et al	2014		4	3	2	LLIN	PermaNet 2.0	1	An. gambiae s.s.	An. gambiae s.l.	West	3	deltamethrin	pyrethroid	Akron_Benin	1	1	3	0	1	1	30	0	48	0	1	79	26	45	29		29	144	45.1389	36.7089		32.9114	36.7089	56.962		1	1	0
	2	Agossa et al	2014		4	3	2	LLIN	PermaNet 2.0	1	An. gambiae s.s.	An. gambiae s.l.	West	3	deltamethrin	pyrethroid	Akron_Benin	1	1	3	0	1	1	40	0	48	0	1	103	40	47	19		19	144	28.4722	18.4466		38.835	18.4466	45.6311		1	1	0
	3	Allossogbe et al	2017		7	7	3	Untreated net	Untreated	NA	An. gambiae s.l.	An. gambiae s.l.	West	3	untreated	untreated	Cove_Benin	3	1	1	1	0	0	0	0	36	1	1	243	54	121				NA	0	0		22.2222	0	49.7942		1	1	0
	3	Allossogbe et al	2017		7	7	3	LLIN	PermaNet 2.0	1	An. gambiae s.l.	An. gambiae s.l.	West	3	deltamethrin	pyrethroid	Cove_Benin	3	1	3	0	1	0	0	0	36	1	1	249	36	155	27		27	243	-2.46914	10.8434		14.4578	10.8434	62.249		1	1	0
	3	Allossogbe et al	2017		7	7	3	LLIN	LifeNet	1	An. gambiae s.l.	An. gambiae s.l.	West	3	deltamethrin	pyrethroid	Cove_Benin	3	1	3	0	1	0	0	0	36	1	1	362	88	206	13		13	243	-48.9712	3.59116		24.3094	3.59116	56.9061		1	1	0
	3	Allossogbe et al	2017		7	7	3	LLIN	Olyset Net	1	An. gambiae s.l.	An. gambiae s.l.	West	3	permethrin	pyrethroid	Cove_Benin	3	1	4	0	1	0	0	0	36	1	1	371	67	253	25		25	243	-52.6749	6.73854		18.0593	6.73854	68.1941		1	1	0
	3	Allossogbe et al	2017		7	7	3	LLIN	PermaNet 3.0	2	An. gambiae s.l.	An. gambiae s.l.	West	3	deltamethrin + PBO	pyrethroid + PBO	Cove_Benin	3	2	10	0	1	0	0	0	36	1	1	224	24	200	55		55	243	7.81893	24.5536		18.0593	24.5536	89.2857		1	1	0
	3	Allossogbe et al	2017		7	7	3	LLIN	Olyset Plus	2	An. gambiae s.l.	An. gambiae s.l.	West	3	permethrin + PBO	pyrethroid + PBO	Cove_Benin	3	2	11	0	1	0	0	0	36	1	1	317	27	235	27		27	243	-30.4527	8.51735		10.7143	8.51735	74.1325		1	1	0
	4	Asale et al	2014		8	9	4	Untreated net	Untreated	NA	An. arabiensis	An. gambiae s.l.	East	3	untreated	untreated	GGDam_Ethopia	6	1	1	1	0	0	0	0	40	1	1	511	301	211	294		294	NA	0	57.5342		58.9041	57.5342	41.2916		1	1	0
	4	Asale et al	2014		8	9	4	LLIN	PermaNet 2.0	1	An. gambiae s.s.	An. gambiae s.l.	East	3	deltamethrin	pyrethroid	GGDam_Ethopia	6	1	3	0	1	0	0	0	40	1	1	426	235	210	247		247	511	16.6341	57.9812		55.1643	57.9812	49.2958		1	1	0
	5	Badolo et al	2012		9	10	5	Untreated net	Untreated	NA	An. gambiae s.l.	An. gambiae s.l.	West	3	untreated	untreated	Pissy_BurkinaFaso	21	1	1	1	0	0	0	0	120	1	1	210	156	91	28		28	NA	0	13.3333		74.2857	13.3333	43.3333		1	1	0
	5	Badolo et al	2012		9	10	5	LLIN_Dip	Fendona 6SC	1	An. gambiae s.l.	An. gambiae s.l.	West	3	alphacypermethrin	pyrethroid	Pissy_BurkinaFaso	21	1	2	0	1	0	0	0	120	1	1	270	140	161	211		211	210	28.5714	78.1481		51.8519	78.1481	59.6296		1	1	0
	5	Badolo et al	2012		9	10	5	LLIN_Dip	K-O TAB	1	An. gambiae s.l.	An. gambiae s.l.	West	3	deltamethrin	pyrethroid	Pissy_BurkinaFaso	21	1	3	0	1	0	0	0	120	1	1	242	131	157	183		183	210	-15.2381	75.6198		54.1322	75.6198	64.876		1	1	0
	5	Badolo et al	2012		9	10	5	LLIN	PermaNet	1	An. gambiae s.l.	An. gambiae s.l.	West	3	deltamethrin	pyrethroid	Pissy_BurkinaFaso	21	1	3	0	1	0	0	0	120	1	1	241	119	147	206		206	210	-14.7619	85.4772		49.3776	85.4772	60.9959		1	1	0
	5	Badolo et al	2012		9	10	5	LLIN	Interceptor	1	An. gambiae s.l.	An. gambiae s.l.	West	3	alphacypermethrin	pyrethroid	Pissy_BurkinaFaso	21	1	2	0	1	0	0	0	120	1	1	232	127	148	180		180	210	-10.4762	77.5862		54.7414	77.5862	63.7931		1	1	0
	5	Badolo et al	2012		9	10	5	LLIN	Interceptor	1	An. gambiae s.l.	An. gambiae s.l.	West	3	alphacypermethrin	pyrethroid	Pissy_BurkinaFaso	21	1	2	0	1	1	20	0	120	1	1	197	112	108	153		153	210	6.19048	77.665		56.8528	77.665	54.8223		1	1	0
	6	Bayili et al	2015		10	11	6	Untreated net	Untreated	NA	An. gambiae s.l.	An. gambiae s.l.	West	3	untreated	untreated	VDK_BurkinaFaso	27	1	1	1	0	0	0	0	49	1	1	963	659	221	127		127	NA	0	13.188		68.432	13.188	22.9491		1	1	0
	6	Bayili et al	2015		10	11	6	LLIN	Olyset Net	1	An. gambiae s.l.	An. gambiae s.l.	West	3	permethrin	pyrethroid	VDK_BurkinaFaso	27	1	4	0	1	0	0	0	49	1	1	1295	643	583	275		275	963	-34.4756	21.2355		49.6525	21.2355	45.0193		1	1	0
	6	Bayili et al	2015		10	11	6	LLIN	Olyset Net	1	An. gambiae s.l.	An. gambiae s.l.	West	3	permethrin	pyrethroid	VDK_BurkinaFaso	27	1	4	0	1	1	20	0	49	1	1	1728	1232	540	213		213	963	-79.4393	12.3264		71.2963	12.3264	31.25		1	1	0
	6	Bayili et al	2015		10	11	6	LLIN	PPF	2	An. gambiae s.l.	An. gambiae s.l.	West	4	pyriproxyfen	juvenile hormone mimic	VDK_BurkinaFaso	27	1	12	0	1	0	0	0	49	1	1	1347	843	337	258		258	963	-39.8754	19.1537		62.5835	19.1537	25.0186		1	1	0
	6	Bayili et al	2015		10	11	6	LLIN	PPF	2	An. gambiae s.l.	An. gambiae s.l.	West	5	pyriproxyfen	juvenile hormone mimic	VDK_BurkinaFaso	27	1	12	0	1	1	20	0	49	1	1	1104	842	214	145		145	963	-14.6417	13.1341		76.2681	13.1341	19.3841		1	1	0
	6	Bayili et al	2015		10	11	6	LLIN	Olyset Duo	2	An. gambiae s.l.	An. gambiae s.l.	West	6	permethrin + pyriproxyfen	pyrethroid + juvenile hormone mimic	VDK_BurkinaFaso	27	2	13	0	1	0	0	0	49	1	1	840	178	456	278		278	963	12.7726	33.0952		21.1905	33.0952	54.2857		1	1	0
	6	Bayili et al	2015		10	11	6	LLIN	Olyset Duo	2	An. gambiae s.l.	An. gambiae s.l.	West	7	permethrin + pyriproxyfen	pyrethroid + juvenile hormone mimic	VDK_BurkinaFaso	27	2	13	0	1	1	20	0	49	1	1	1517	770	570	297		297	963	-57.5286	19.5781		50.7581	19.5781	37.5742		1	1	0
	7	Camara et al	2018		12	13	7	Untreated net	Untreated	NA	An. gambiae s.s.	An. gambiae s.l.	West	3	untreated	untreated	Mbe_Cotedivoire	16	1	1	1	0	0	0	0	36	1	1	611	300	180	74	89	89	NA	0	12.1113	14.5663	49.0998	12.1113	29.4599		1	1	0
	7	Camara et al	2018		12	13	7	LLIN	Interceptor	1	An. gambiae s.s.	An. gambiae s.l.	West	3	alphacypermethrin	pyrethroid	Mbe_Cotedivoire	16	1	2	0	1	0	0	0	36	1	1	255	128	114	49	59	59	611	58.2651	19.2157		50.1961	19.2157	44.7059		1	1	0
	7	Camara et al	2018		12	13	7	LLIN	Interceptor	1	An. gambiae s.s.	An. gambiae s.l.	West	3	alphacypermethrin	pyrethroid	Mbe_Cotedivoire	16	1	2	0	1	1	20	0	36	1	1	348	158	160	67	83	83	611	43.0442	19.2529		45.4023	19.2529	45.977		1	1	0
	7	Camara et al	2018		12	13	7	CTN	chlorfenapyr	NA	An. gambiae s.s.	An. gambiae s.l.	West	3	chlorfenapyr	pyrrole	Mbe_Cotedivoire	16	1	14	0	1	0	0	0	36	1	1	314	71	180	281	294	294	611	48.6088	89.4904	93.6306	22.6115	93.6306	57.3248		1	1	0
	7	Camara et al	2018		12	13	7	LLIN	Interceptor G2	2	An. gambiae s.s.	An. gambiae s.l.	West	3	alphacypermethrin + chlorfenapyr	pyrethroid + pyrrole	Mbe_Cotedivoire	16	2	15	0	1	0	0	0	36	1	1	305	86	204	264	278	278	611	50.0818	86.5574	91.1475	28.1967	91.1475	66.8852		1	1	0
	7	Camara et al	2018		12	13	7	LLIN	Interceptor G2	2	An. gambiae s.s.	An. gambiae s.l.	West	3	alphacypermethrin + chlorfenapyr	pyrethroid + pyrrole	Mbe_Cotedivoire	16	2	15	0	1	1	20	0	36	1	1	369	120	202	305	311	311	611	39.6072	82.6558	84.2818	32.5203	84.2818	54.7425		1	1	0
	8	Chandre et al	2010		13	14	8	Untreated net	Untreated	NA	An. gambiae s.s.	An. gambiae s.l.	West	3	untreated	untreated	VDK_BurkinaFaso	27	1	1	1	0	0	0	0	80	1	1	422	398	133	22		22	NA	0	5.21327		94.3128	5.21327	31.5166		1	1	0
	8	Chandre et al	2010		13	14	8	LLIN	Olyset Net	1	An. gambiae s.s.	An. gambiae s.l.	West	3	permethrin	pyrethroid	VDK_BurkinaFaso	27	1	4	0	1	0	0	0	80	1	1	246	43	189	156		156	422	41.7062	63.4146		17.4797	63.4146	76.8293		1	1	0
	9	Corbel et al	2010		14	15	9	Untreated net	Untreated	NA	An. gambiae s.s.	An. gambiae s.l.	West	3	untreated	untreated	Malanville_Benin	15	1	1	1	0	0	0	0	72	1	1	285	107	122	12		12	NA	0	4.21053		37.5439	4.21053	42.807		1	1	0
	9	Corbel et al	2010		14	15	9	LLIN	PermaNet 2.0	1	An. gambiae s.s.	An. gambiae s.l.	West	3	deltamethrin	pyrethroid	Malanville_Benin	15	1	3	0	1	0	0	0	72	1	1	243	9	149	216		216	285	14.7368	88.8889		3.7037	88.8889	61.3169		1	1	0
	9	Corbel et al	2010		14	15	9	LLIN	PermaNet 2.0	1	An. gambiae s.s.	An. gambiae s.l.	West	3	deltamethrin	pyrethroid	Malanville_Benin	15	1	3	0	1	1	20	0	72	1	1	195	12	117	138		138	285	31.5789	70.7692		6.15385	70.7692	60		1	1	0
	9	Corbel et al	2010		14	15	9	CTN	deltamethrin	NA	An. gambiae s.s.	An. gambiae s.l.	West	3	deltamethrin	pyrethroid	Malanville_Benin	15	1	3	0	1	1	3	0	72	1	1	297	31	169	182		182	285	-4.21053	61.2795		10.4377	61.2795	56.9024		1	1	0
	9	Corbel et al	2010		14	15	9	LLIN	PermaNet 3.0	2	An. gambiae s.s.	An. gambiae s.l.	West	3	deltamethrin + PBO	pyrethroid + PBO	Malanville_Benin	15	2	10	0	1	0	0	0	72	1	1	214	1	113	207		207	285	24.9123	96.729		0.46729	96.729	52.8037		1	1	0
	9	Corbel et al	2010		14	15	9	LLIN	PermaNet 3.0	2	An. gambiae s.s.	An. gambiae s.l.	West	3	deltamethrin + PBO	pyrethroid + PBO	Malanville_Benin	15	2	10	0	1	1	20	0	72	1	1	210	27	142	147		147	285	26.3158	70		12.8571	70	67.619		1	1	0
	10	Corbel et al	2010		15	15	10	Untreated net	Untreated	NA	An. gambiae s.s.	An. gambiae s.l.	West	3	untreated	untreated	VDK_BurkinaFaso	27	1	1	1	0	0	0	0	36	1	1	908	687	288	44		44	NA	0	4.84581		75.6608	4.84581	31.7181		1	1	0
	10	Corbel et al	2010		15	15	10	LLIN	PermaNet 2.0	1	An. gambiae s.s.	An. gambiae s.l.	West	3	deltamethrin	pyrethroid	VDK_BurkinaFaso	27	1	3	0	1	0	0	0	36	1	1	329	116	265	146		146	908	63.7665	44.3769		35.2584	44.3769	80.5471		1	1	0
	10	Corbel et al	2010		15	15	10	LLIN	PermaNet 2.0	1	An. gambiae s.s.	An. gambiae s.l.	West	3	deltamethrin	pyrethroid	VDK_BurkinaFaso	27	1	3	0	1	1	20	0	36	1	1	788	382	533	238		238	908	13.2159	30.203		48.4772	30.203	67.6396		1	1	0
	10	Corbel et al	2010		15	15	10	CTN	deltamethrin	NA	An. gambiae s.s.	An. gambiae s.l.	West	3	deltamethrin	pyrethroid	VDK_BurkinaFaso	27	1	3	0	1	1	3	0	36	1	1	1056	522	635	302		302	908	-16.2996	28.5985		49.4318	28.5985	60.1326		1	1	0
	10	Corbel et al	2010		15	15	10	LLIN	PermaNet 3.0	2	An. gambiae s.s.	An. gambiae s.l.	West	4	deltamethrin + PBO	pyrethroid + PBO	VDK_BurkinaFaso	27	2	10	0	1	0	0	0	36	1	1	463	96	369	362		362	908	49.0088	78.1857		20.7343	78.1857	79.6976		1	1	0
	10	Corbel et al	2010		15	15	10	LLIN	PermaNet 3.0	2	An. gambiae s.s.	An. gambiae s.l.	West	5	deltamethrin + PBO	pyrethroid + PBO	VDK_BurkinaFaso	27	2	10	0	1	1	20	0	36	1	1	724	263	548	357		357	908	20.2643	49.3094		36.326	49.3094	75.6906		1	1	0
	11	Corbel et al	2010		16	15	11	Untreated net	Untreated	NA	An. gambiae s.l.	An. gambiae s.l.	West	3	untreated	untreated	Pitoa_Cameroon	22	1	1	1	0	0	0	0	36	1	1	401	109	146	52		52	NA	0	12.9676		27.182	12.9676	36.409		1	1	0
	11	Corbel et al	2010		16	15	11	LLIN	PermaNet 2.0	1	An. gambiae s.l.	An. gambiae s.l.	West	3	deltamethrin	pyrethroid	Pitoa_Cameroon	22	1	3	0	1	0	0	0	36	1	1	105	16	65	87		87	401	73.8155	82.8571		15.2381	82.8571	61.9048		1	1	0
	11	Corbel et al	2010		16	15	11	LLIN	PermaNet 2.0	1	An. gambiae s.l.	An. gambiae s.l.	West	3	deltamethrin	pyrethroid	Pitoa_Cameroon	22	1	3	0	1	1	20	0	36	1	1	310	63	161	175		175	401	22.6933	56.4516		20.3226	56.4516	51.9355		1	1	0
	11	Corbel et al	2010		16	15	11	CTN	deltamethrin	NA	An. gambiae s.l.	An. gambiae s.l.	West	3	deltamethrin	pyrethroid	Pitoa_Cameroon	22	1	3	0	1	1	3	0	36	1	1	265	76	158	111		111	401	33.9152	41.8868		28.6792	41.8868	59.6226		1	1	0
	11	Corbel et al	2010		16	15	11	LLIN	PermaNet 3.0	2	An. gambiae s.l.	An. gambiae s.l.	West	3	deltamethrin + PBO	pyrethroid + PBO	Pitoa_Cameroon	22	2	10	0	1	0	0	0	36	1	1	146	41	85	137		137	401	63.591	93.8356		28.0822	93.8356	58.2192		1	1	0
	11	Corbel et al	2010		16	15	11	LLIN	PermaNet 3.0	2	An. gambiae s.l.	An. gambiae s.l.	West	3	deltamethrin + PBO	pyrethroid + PBO	Pitoa_Cameroon	22	2	10	0	1	1	20	0	36	1	1	163	40	84	127		127	401	59.3516	77.9141		24.5399	77.9141	51.5337		1	1	0
	12	Djenontin et al	2010		18	17	12	Untreated net	Untreated	NA	An. gambiae s.l.	An. gambiae s.l.	West	3	untreated	untreated	Malanville_Benin	15	1	1	1	0	0	0	0	72	1	1	87	33	13	1		1	NA	0	1.14943		37.931	1.14943	14.9425		1	1	0
	12	Djenontin et al	2010		18	17	12	LLIN	LifeNet	1	An. gambiae s.l.	An. gambiae s.l.	West	3	deltamethrin	pyrethroid	Malanville_Benin	15	1	3	0	1	0	0	0	72	1	1	65	3	36	49		49	87	25.2874	75.3846		4.61538	75.3846	55.3846		1	1	0
	12	Djenontin et al	2010		18	17	12	LLIN	LifeNet	1	An. gambiae s.l.	An. gambiae s.l.	West	3	deltamethrin	pyrethroid	Malanville_Benin	15	1	3	0	1	1	20	0	72	1	1	69	1	41	48		48	87	20.6897	69.5652		1.44928	69.5652	59.4203		1	1	0
	12	Djenontin et al	2010		18	17	12	LLIN	LifeNet	1	An. gambiae s.l.	An. gambiae s.l.	West	3	deltamethrin	pyrethroid	Malanville_Benin	15	1	3	0	1	1	30	0	72	1	1	76	8	47	42		42	87	12.6437	55.2632		10.5263	55.2632	61.8421		1	1	0
	12	Djenontin et al	2010		18	17	12	CTN	deltamethrin	NA	An. gambiae s.l.	An. gambiae s.l.	West	3	deltamethrin	pyrethroid	Malanville_Benin	15	1	3	0	1	1	2	0	72	1	1	62	9	33	27		27	87	28.7356	43.5484		14.5161	43.5484	53.2258		1	1	0
	12	Djenontin et al	2010		18	17	12	CTN	deltamethrin	NA	An. gambiae s.l.	An. gambiae s.l.	West	3	deltamethrin	pyrethroid	Malanville_Benin	15	1	3	0	1	1	20	0	72	1	1	86	26	33	22		22	87	1.14943	25.5814		30.2326	25.5814	38.3721		1	1	0
	13	Graham et al	2005		19	19	13	Untreated net	Untreated	NA	An. gambiae	An. gambiae s.l.	East	3	untreated	untreated	Muheza_Tanzania	17	1	1	1	0	0	0	0	13	1	0	146	47	NA	37		37	NA	NA	25.6		32.1	25.6	NA		1	1	0
	13	Graham et al	2005		19	19	13	LLIN	PermaNet	1	An. gambiae	An. gambiae s.l.	East	3	deltamethrin	pyrethroid	Muheza_Tanzania	17	1	3	0	1	0	0	0	15	1	0	146	10	NA	143		143	146	NA	97.7		7	97.7	NA		1	1	0
	13	Graham et al	2005		19	19	13	LLIN	PermaNet	1	An. gambiae	An. gambiae s.l.	East	3	deltamethrin	pyrethroid	Muheza_Tanzania	17	1	3	0	1	1	15	0	13	1	0	146	5	NA	134		134	146	NA	91.6		3.6	91.6	NA		1	1	0
	13	Graham et al	2005		19	19	13	LLIN	KO TAB	1	An. gambiae	An. gambiae s.l.	East	3	deltamethrin	pyrethroid	Muheza_Tanzania	17	1	3	0	1	0	0	0	13	1	0	146	14	NA	122		122	146	NA	83.9		9.7	83.9	NA		1	1	0
	13	Graham et al	2005		19	19	13	LLIN	KO TAB	1	An. gambiae	An. gambiae s.l.	East	3	deltamethrin	pyrethroid	Muheza_Tanzania	17	1	3	0	1	1	15	0	14	1	0	146	13	NA	102		102	146	NA	70.2		8.8	70.2	NA		1	1	0
	13	Graham et al	2005		19	19	13	Untreated net	Untreated	NA	An. gambiae	An. gambiae s.l.	East	3	untreated	untreated	Muheza_Tanzania	17	1	1	1	0	0	0	0	16	1	0	146	82	NA	51		51	146	NA	34.6		56.4	34.6	NA		1	1	0
	13	Graham et al	2005		19	19	13	LLIN	PermaNet	1	An. gambiae	An. gambiae s.l.	East	3	deltamethrin	pyrethroid	Muheza_Tanzania	17	1	3	0	1	0	0	0	14	1	0	146	10	NA	125		125	146	NA	85.5		6.6	85.5	NA		1	1	0
	13	Graham et al	2005		19	19	13	LLIN	PermaNet	1	An. gambiae	An. gambiae s.l.	East	3	deltamethrin	pyrethroid	Muheza_Tanzania	17	1	3	0	1	1	15	0	21	1	0	146	3	NA	137		137	146	NA	93.8		1.8	93.8	NA		1	1	0
	13	Graham et al	2005		19	19	13	LLIN	KO TAB	1	An. gambiae	An. gambiae s.l.	East	3	deltamethrin	pyrethroid	Muheza_Tanzania	17	1	3	0	1	1	15	0	21	1	0	146	7	NA	128		128	146	NA	88		4.8	88	NA		1	1	0
	14	Ketoh et al	2018		20	20	14	Untreated net	Untreated	NA	An. gambiae s.l.	An. gambiae s.l.	West	3	untreated	untreated	Kolokope_Togo	8	1	1	1	0	0	0	0	98	1	1	465	391	61	9		9	NA	0	1.93548		84.086	1.93548	13.1183		1	1	0
	14	Ketoh et al	2018		20	20	14	LLIN	Yorkool	1	An. gambiae s.l.	An. gambiae s.l.	West	3	deltamethrin	pyrethroid	Kolokope_Togo	8	1	3	0	1	0	0	0	98	1	1	389	77	111	224		224	465	16.3441	57.5835		19.7943	57.5835	28.5347		1	1	0
	14	Ketoh et al	2018		20	20	14	LLIN	Yorkool	1	An. gambiae s.l.	An. gambiae s.l.	West	3	deltamethrin	pyrethroid	Kolokope_Togo	8	1	3	0	1	1	20	0	98	1	1	419	137	96	182		182	465	9.89247	43.4368		32.6969	43.4368	22.9117		1	1	0
	14	Ketoh et al	2018		20	20	14	LLIN	PermaNet 3.0	2	An. gambiae s.l.	An. gambiae s.l.	West	3	deltamethrin + PBO	pyrethroid + PBO	Kolokope_Togo	8	2	10	0	1	0	0	0	98	1	1	310	16	174	257		257	465	33.3333	82.9032		5.16129	82.9032	56.129		1	1	0
	14	Ketoh et al	2018		20	20	14	LLIN	PermaNet 3.0	2	An. gambiae s.l.	An. gambiae s.l.	West	3	deltamethrin + PBO	pyrethroid + PBO	Kolokope_Togo	8	2	10	0	1	1	20	0	98	1	1	348	26	159	226		226	465	25.1613	64.9425		7.47126	64.9425	45.6897		1	1	0
	14	Ketoh et al	2018		20	20	14	LLIN	Olyset Plus	2	An. gambiae s.l.	An. gambiae s.l.	West	3	permethrin + PBO	pyrethroid + PBO	Kolokope_Togo	8	2	11	0	1	0	0	0	98	1	1	304	10	178	215		215	465	34.6237	70.7237		3.28947	70.7237	58.5526		1	1	0
	14	Ketoh et al	2018		20	20	14	LLIN	Olyset Plus	2	An. gambiae s.l.	An. gambiae s.l.	West	3	permethrin + PBO	pyrethroid + PBO	Kolokope_Togo	8	2	11	0	1	1	20	0	98	1	1	356	43	141	206		206	465	23.4409	57.8652		12.0787	57.8652	39.6067		1	1	0
	15	Koffi et al	2015		22	23	15	Untreated net	Untreated	NA	An. gambiae s.s.	An. gambiae s.l.	West	3	untreated	untreated	Mbe_Cotedivoire	16	1	1	1	0	0	0	0	24	1	1	1399	482	638	110		110	NA	0	7.86276		34.4532	7.86276	45.604		1	1	0
	15	Koffi et al	2015		22	23	15	LLIN	Olyset Net	1	An. gambiae s.s.	An. gambiae s.l.	West	3	permethrin	pyrethroid	Mbe_Cotedivoire	16	1	4	0	1	1	3	0	24	1	1	1431	744	936	125		125	1399	-2.28735	8.73515		51.9916	8.73515	65.4088		1	1	0
	15	Koffi et al	2015		22	23	15	LLIN	PPF	2	An. gambiae s.s.	An. gambiae s.l.	West	3	pyriproxyfen	juvenile hormone mimic	Mbe_Cotedivoire	16	1	12	0	1	1	3	0	24	1	1	1024	360	468	128		128	1399	26.8049	12.5		35.1562	12.5	45.7031		1	1	0
	15	Koffi et al	2015		22	23	15	LLIN	Olyset Duo	2	An. gambiae s.s.	An. gambiae s.l.	West	3	permethrin + pyriproxyfen	pyrethroid + juvenile hormone mimic	Mbe_Cotedivoire	16	2	13	0	1	1	3	0	24	1	1	1202	453	815	177		177	1399	14.0815	14.7255		37.6872	14.7255	67.8037		1	1	0
	16	Koudou et al	2011		23	24	16	Untreated net	Untreated	NA	An. gambiae s.s.	An. gambiae s.l.	West	3	untreated	untreated	Yaokoffikro_Cotedivoire	29	1	1	1	0	0	0	0	360	1	1	796	NA	271	54		54	NA	0	6.78392		NA	6.78392	34.0452		1	1	0
	16	Koudou et al	2011		23	24	16	LLIN	PermaNet 2.0	1	An. gambiae s.s.	An. gambiae s.l.	West	3	deltamethrin	pyrethroid	Yaokoffikro_Cotedivoire	29	1	3	0	1	0	0	0	360	1	1	317	NA	186	110		110	796	60.1759	34.7003		NA	34.7003	58.6751		1	1	0
	16	Koudou et al	2011		23	24	16	LLIN	PermaNet 2.0	1	An. gambiae s.s.	An. gambiae s.l.	West	3	deltamethrin	pyrethroid	Yaokoffikro_Cotedivoire	29	1	3	0	1	1	20	0	360	1	1	281	NA	166	107		107	796	64.6985	38.0783		NA	38.0783	59.0747		1	1	0
	16	Koudou et al	2011		23	24	16	LLIN	PermaNet 3.0	2	An. gambiae s.s.	An. gambiae s.l.	West	3	deltamethrin + PBO	pyrethroid + PBO	Yaokoffikro_Cotedivoire	29	2	10	0	1	0	0	0	360	1	1	303	NA	154	166		166	796	61.9347	54.7855		NA	54.7855	50.8251		1	1	0
	16	Koudou et al	2011		23	24	16	LLIN	PermaNet 3.0	2	An. gambiae s.s.	An. gambiae s.l.	West	3	deltamethrin + PBO	pyrethroid + PBO	Yaokoffikro_Cotedivoire	29	2	10	0	1	1	20	0	360	1	1	313	NA	157	100		100	796	60.6784	31.9489		NA	31.9489	50.1597		1	1	0
	16	Koudou et al	2011		23	24	16	LLIN_Dip	KO TAB	1	An. gambiae s.s.	An. gambiae s.l.	West	3	deltamethrin	pyrethroid	Yaokoffikro_Cotedivoire	29	1	4	0	1	1	5	0	360	1	1	279	NA	146	110		110	796	64.9497	39.4265		NA	39.4265	52.3297		1	1	0
	17	Kweka et al	2017		24	25	17	Untreated net	Untreated	NA	An. gambiae s.l.	An. gambiae s.l.	East	3	untreated	untreated	Mabogini_Tanzania	13	1	1	1	0	0	0	0	25	1	1	75	3	7	1		1	NA	0	1.33333		4	1.33333	9.33333		1	1	0
	17	Kweka et al	2017		24	25	17	LLIN	PermaNet 2.0	1	An. gambiae s.l.	An. gambiae s.l.	East	3	deltamethrin	pyrethroid	Mabogini_Tanzania	13	1	3	0	1	0	0	0	25	1	1	10	0	9	6		6	75	86.6667	60		0	60	90		1	1	0
	17	Kweka et al	2017		24	25	17	LLIN	PermaNet 2.0	1	An. gambiae s.l.	An. gambiae s.l.	East	3	deltamethrin	pyrethroid	Mabogini_Tanzania	13	1	3	0	1	1	20	0	25	1	1	16	0	15	6		6	75	78.6667	37.5		0	37.5	93.75		1	1	0
	17	Kweka et al	2017		24	25	17	LLIN	PermaNet 3.0	2	An. gambiae s.l.	An. gambiae s.l.	East	3	deltamethrin + PBO	pyrethroid + PBO	Mabogini_Tanzania	13	2	10	0	1	0	0	0	25	1	1	16	0	13	8		8	75	78.6667	50		0	50	81.25		1	1	0
	17	Kweka et al	2017		24	25	17	LLIN	PermaNet 3.0	2	An. gambiae s.l.	An. gambiae s.l.	East	3	deltamethrin + PBO	pyrethroid + PBO	Mabogini_Tanzania	13	2	10	0	1	1	20	0	25	1	1	15	0	12	5		5	75	80	33.3333		0	33.3333	80		1	1	0
	18	Mahande et al	2018		25	26	18	Untreated net	Untreated	NA	An. gambiae s.l.	An. gambiae s.l.	East	3	untreated	untreated	Magugu_Tanzania	14	1	1	1	0	0	0	0	30	1	1	385	176	118	1		1	NA	0	0.25974		45.7143	0.25974	30.6494		1	1	0
	18	Mahande et al	2018		25	26	18	LLIN	DuraNet	1	An. gambiae s.l.	An. gambiae s.l.	East	3	alphacypermethrin	pyrethroid	Magugu_Tanzania	14	1	2	0	1	0	0	0	30	1	1	84	3	73	10		10	385	78.1818	11.9048		3.57143	11.9048	86.9048		1	1	0
	18	Mahande et al	2018		25	26	18	LLIN	DuraNet	1	An. gambiae s.l.	An. gambiae s.l.	East	3	alphacypermethrin	pyrethroid	Magugu_Tanzania	14	1	2	0	1	1	20	0	30	1	1	257	7	229	11		11	385	33.2468	4.28016		2.72374	4.28016	89.1051		1	1	0
	18	Mahande et al	2018		25	26	18	LLIN	PermaNet 3.0	2	An. gambiae s.l.	An. gambiae s.l.	East	3	deltamethrin + PBO	pyrethroid + PBO	Magugu_Tanzania	14	2	10	0	1	0	0	0	30	1	1	241	31	188	10		10	385	37.4026	4.14938		12.8631	4.14938	78.0083		1	1	0
	18	Mahande et al	2018		25	26	18	LLIN	PermaNet 3.0	2	An. gambiae s.l.	An. gambiae s.l.	East	3	deltamethrin + PBO	pyrethroid + PBO	Magugu_Tanzania	14	2	10	0	1	1	20	0	30	1	1	169	15	131	10		10	385	56.1039	5.91716		8.87574	5.91716	77.5148		1	1	0
	19	Malima et al	2013		27	28	19	Untreated net	Untreated	NA	An. gambiae	An. gambiae s.l.	East	3	untreated	untreated	Muheza_Tanzania	17	1	1	1	0	0	0	0	60	1	1	171	78	147	12		12	NA	0	7.01754		45.614	7.01754	85.9649		1	1	0
	19	Malima et al	2013		27	28	19	LLIN	Interceptor	1	An. gambiae	An. gambiae s.l.	East	3	alphacypermethrin	pyrethroid	Muheza_Tanzania	17	1	2	0	1	0	0	0	60	1	1	134	16	116	124		124	171	21.6374	92.5373		11.9403	92.5373	86.5672		1	1	0
	19	Malima et al	2013		27	28	19	LLIN	Interceptor	1	An. gambiae	An. gambiae s.l.	East	3	alphacypermethrin	pyrethroid	Muheza_Tanzania	17	1	2	0	1	1	20	0	60	1	1	122	19	113	95		95	171	28.655	77.8689		15.5738	77.8689	92.623		1	1	0
	19	Malima et al	2013		27	28	19	LLIN	Interceptor	1	An. gambiae	An. gambiae s.l.	East	3	alphacypermethrin	pyrethroid	Muheza_Tanzania	17	1	2	0	1	1	30	0	60	1	1	183	41	174	115		115	171	-7.01754	62.8415		22.4044	62.8415	95.082		1	1	0
	19	Malima et al	2013		27	28	19	CTN	alphacypermethrin	NA	An. gambiae	An. gambiae s.l.	East	3	alphacypermethrin	pyrethroid	Muheza_Tanzania	17	1	2	0	1	1	20	0	60	1	1	224	73	207	103		103	171	-30.9942	45.9821		32.5893	45.9821	92.4107		1	1	0
	19	Malima et al	2013		27	28	19	Untreated net	Untreated	NA	An. funestus	An. funestus	East	2	untreated	untreated	Muheza_Tanzania	17	1	1	1	0	0	0	0	60	1	1	81	26	70	11		11	NA	0	13.5802		32.0988	13.5802	86.4198		1	1	0
	19	Malima et al	2013		27	28	19	LLIN	Interceptor	1	An. funestus	An. funestus	East	2	alphacypermethrin	pyrethroid	Muheza_Tanzania	17	1	2	0	1	0	0	0	60	1	1	68	11	65	56		56	81	16.0494	82.3529		16.1765	82.3529	95.5882		1	1	0
	19	Malima et al	2013		27	28	19	LLIN	Interceptor	1	An. funestus	An. funestus	East	2	alphacypermethrin	pyrethroid	Muheza_Tanzania	17	1	2	0	1	1	20	0	60	1	1	87	14	86	57		57	81	-7.40741	65.5172		16.092	65.5172	98.8506		1	1	0
	19	Malima et al	2013		27	28	19	LLIN	Interceptor	1	An. funestus	An. funestus	East	2	alphacypermethrin	pyrethroid	Muheza_Tanzania	17	1	2	0	1	1	30	0	60	1	1	79	19	76	51		51	81	2.46914	64.557		24.0506	64.557	96.2025		1	1	0
	19	Malima et al	2013		27	28	19	CTN	alphacypermethrin	NA	An. funestus	An. funestus	East	2	alphacypermethrin	pyrethroid	Muheza_Tanzania	17	1	2	0	1	1	20	0	60	1	1	125	27	120	72		72	81	-54.321	57.6		21.6	57.6	96		1	1	0
	20	Malima et al	2008		28	29	20	Untreated net	Untreated	NA	An. gambiae s.s.	An. gambiae s.l.	East	3	untreated	untreated	Muheza_Tanzania	17	1	1	1	0	0	0	0	60	1	1	112	30	102	4		4	NA	0	3.57143		26.7857	3.57143	91.0714		1	1	0
	20	Malima et al	2008		28	29	20	LLIN	Olyset Net	1	An. gambiae s.s.	An. gambiae s.l.	East	3	permethrin	pyrethroid	Muheza_Tanzania	17	1	4	0	1	0	0	0	60	1	1	177	28	174	111		111	112	-58.0357	62.7119		15.8192	62.7119	98.3051		1	1	0
	20	Malima et al	2008		28	29	20	CTN	alphacypermethrin	NA	An. gambiae s.s.	An. gambiae s.l.	East	3	alphacypermethrin	pyrethroid	Muheza_Tanzania	17	1	2	0	1	0	0	0	60	1	1	93	8	88	67		67	112	16.9643	72.043		8.60215	72.043	94.6237		1	1	0
	20	Malima et al	2008		28	29	20	Untreated net	Untreated	NA	An. funestus	An. funestus	East	2	untreated	untreated	Muheza_Tanzania	17	1	1	1	0	0	0	0	60	1	1	315	102	288	25		25	NA	0	7.93651		32.381	7.93651	91.4286		1	1	0
	20	Malima et al	2008		28	29	20	LLIN	Olyset Net	1	An. funestus	An. funestus	East	2	permethrin	pyrethroid	Muheza_Tanzania	17	1	4	0	1	0	0	0	60	1	1	222	36	206	164		164	315	29.5238	73.8739		16.2162	73.8739	92.7928		1	1	0
	20	Malima et al	2008		28	29	20	CTN	alphacypermethrin	NA	An. funestus	An. funestus	East	2	alphacypermethrin	pyrethroid	Muheza_Tanzania	17	1	2	0	1	0	0	0	60	1	1	211	21	210	149		149	315	33.0159	70.6161		9.95261	70.6161	99.5261		1	1	0
	21	Mosha et al	2008		33	32	21	Untreated net	Untreated		An. arabiensis	An. gambiae s.l.	East	3	untreated	untreated	Mabogini_Tanzania	13	1	1	1	0	0	0	0	24	1	1	521	125	430	133		133	NA	0	25.5278		23.9923	25.5278	82.5336		1	1	0
	21	Mosha et al	2008		33	32	21	CTN	deltamethrin		An. arabiensis	An. gambiae s.l.	East	3	deltamethrin	pyrethroid	Mabogini_Tanzania	13	1	3	0	1	0	0	0	24	1	1	361	67	307	181		181	521	30.7102	50.1385		18.5596	50.1385	85.0416		1	1	0
	21	Mosha et al	2008		33	32	21	CTN	alphacypermethrin		An. arabiensis	An. gambiae s.l.	East	3	alphacypermethrin	pyrethroid	Mabogini_Tanzania	13	1	2	0	1	0	0	0	24	1	1	391	68	330	195		195	521	24.952	49.8721		17.3913	49.8721	84.399		1	1	0
	21	Mosha et al	2008		33	32	21	CTN	permethrin		An. arabiensis	An. gambiae s.l.	East	3	permethrin	pyrethroid	Mabogini_Tanzania	13	1	4	0	1	0	0	0	24	1	1	337	48	298	124		124	521	35.3167	36.7953		14.2433	36.7953	88.4273		1	1	0
	22	Mosha et al	2009		34	32	22	Untreated net	Untreated	NA	An. arabiensis	An. gambiae s.l.	East	3	untreated	untreated	Mabogini_Tanzania	13	1	1	1	0	0	0	0	12	0	1	195	134	138	0		0	NA	0	0		68.7179	0	70.7692		1	1	0
	22	Mosha et al	2009		34	32	22	LLIN	Olyset Net	1	An. arabiensis	An. gambiae s.l.	East	3	permethrin	pyrethroid	Mabogini_Tanzania	13	1	4	0	1	0	0	0	12	0	1	196	7	189	23		23	195	-0.512821	11.7347		3.57143	11.7347	96.4286		1	1	0
	23	N'Guessan et al	2010		35	33	23	Untreated net	Untreated	NA	An. coluzzii	An. coluzzii	West	1	untreated	untreated	Akron_Benin	1	1	1	1	0	0	0	0	56	1	1	185	120	41	30		30	NA	0	16.2162		64.8649	16.2162	22.1622		1	1	0
	23	N'Guessan et al	2010		35	33	23	LLIN	PermaNet 2.0	1	An. coluzzii	An. coluzzii	West	1	deltamethrin	pyrethroid	Akron_Benin	1	1	3	0	1	0	0	0	56	1	1	114	64	72	50		50	185	38.3784	43.8596		56.1404	43.8596	63.1579		1	1	0
	23	N'Guessan et al	2010		35	33	23	LLIN	PermaNet 2.0	1	An. coluzzii	An. coluzzii	West	1	deltamethrin	pyrethroid	Akron_Benin	1	1	3	0	1	1	20	0	56	1	1	174	103	89	50		50	185	5.94595	28.7356		59.1954	28.7356	51.1494		1	1	0
	23	N'Guessan et al	2010		35	33	23	LLIN	Olyset Net	1	An. coluzzii	An. coluzzii	West	1	permethrin	pyrethroid	Akron_Benin	1	1	4	0	1	0	0	0	56	1	1	197	95	124	53		53	185	-6.48649	26.9036		48.2234	26.9036	62.9442		1	1	0
	23	N'Guessan et al	2010		35	33	23	LLIN	PermaNet 3.0	2	An. coluzzii	An. coluzzii	West	1	deltamethrin + PBO	pyrethroid + PBO	Akron_Benin	1	2	10	0	1	0	0	0	56	1	1	128	61	76	67		67	185	30.8108	52.3438		47.6562	52.3438	59.375		1	1	0
	23	N'Guessan et al	2010		35	33	23	LLIN	PermaNet 3.0	2	An. coluzzii	An. coluzzii	West	1	deltamethrin + PBO	pyrethroid + PBO	Akron_Benin	1	2	10	0	1	1	20	0	56	1	1	155	84	78	48		48	185	16.2162	30.9677		54.1935	30.9677	50.3226		1	1	0
	24	N'Guessan et al	2010		36	34	24	Untreated net	Untreated	NA	An. gambiae s.s.	An. gambiae s.l.	West	3	untreated	untreated	Ladji_Benin	10	1	1	1	0	0	0	0	42	1	1	689	572	172			0	NA	0	0		83.0189	0	24.9637		1	1	0
	24	N'Guessan et al	2010		36	34	24	CTN	lambdacyhalothrin	NA	An. gambiae s.s.	An. gambiae s.l.	West	3	lambdacyhalothrin	pyrethroid	Ladji_Benin	10	1	5	0	1	0	0	0	42	1	1	386	317	112	115		115	689	43.9768	29.7927		82.1244	29.7927	29.0155		1	1	0
	24	N'Guessan et al	2010		36	34	24	CTN	Reldan GF 1246	NA	An. gambiae s.s.	An. gambiae s.l.	West	3	chlorpyrifos methyl	organophosphate	Ladji_Benin	10	1	16	0	1	0	0	0	42	1	1	648	518	222	293		293	689	5.95065	45.216		79.9383	45.216	34.2593		1	1	0
	25	N'Guessan et al	2009		37	35	25	Untreated net	Untreated	NA	An. gambiae	An. gambiae s.l.	West	3	untreated	untreated	Ladji_Benin	10	1	1	1	0	0	0	0	48	1	1	84	77	27	2	8	8	84	0	2.38095	9.52381	91.6667	2.38095	32.1429		1	1	0
	25	N'Guessan et al	2009		37	35	25	CTN	Phantom SC	NA	An. gambiae	An. gambiae s.l.	West	3	chlorfenapyr	pyrrole	Ladji_Benin	10	1	14	0	1	0	0	0	48	1	1	116	101	37	32	62	62	84	-38.0952	27.5862	53.4483	87.069	53.4483	31.8966		1	1	0
	26	N'Guessan et al	2007		38	36	26	Untreated net	Untreated	NA	An. gambiae	An. gambiae s.l.	West	3	untreated	untreated	Malanville_Benin	15	1	1	1	0	0	0	0	50	1	1	363	282	131	13		13	NA	0	3.58127		77.686	3.58127	36.0882		1	1	0
	26	N'Guessan et al	2007		38	36	26	CTN	lambdacyhalothrin	NA	An. gambiae	An. gambiae s.l.	West	3	lambdacyhalothrin	pyrethroid	Malanville_Benin	15	1	5	0	1	0	0	0	50	1	1	267	8	125	263		263	363	26.4463	98.5019		2.99625	98.5019	46.8165		1	1	0
	27	N'Guessan et al	2001		39	37	27	Untreated net	Untreated	NA	An. gambiae	An. gambiae s.l.	West	3	untreated	untreated	Yaokoffikro_Cotedivoire	29	1	1	1	0	0	0	0	48	1	1	143	23	43	4		4	NA	0	2.7972		16.0839	2.7972	30.0699		1	1	0
	27	N'Guessan et al	2001		39	37	27	LLIN	Olyset Net	1	An. gambiae	An. gambiae s.l.	West	3	permethrin	pyrethroid	Yaokoffikro_Cotedivoire	29	1	4	0	1	0	0	0	48	1	1	80	12	39	22		22	143	44.0559	27.5		15	27.5	48.75		1	1	0
	28	N'Guessan et al	2016		40	38	28	Untreated net	Untreated	NA	An. gambiae s.l.	An. gambiae s.l.	West	3	untreated	untreated	Cove_Benin	3	1	1	1	0	0	0	0	72	1	1	673	395	213	19	32	32	NA	0	2.82318	4.75483	58.6924	2.82318	31.6493		1	0	0
	28	N'Guessan et al	2016		40	38	28	LLIN	Interceptor	1	An. gambiae s.l.	An. gambiae s.l.	West	3	alphacypermethrin	pyrethroid	Cove_Benin	3	1	2	0	1	0	0	0	72	1	1	631	148	368	125	138	138	673	6.24071	19.8098		23.4548	19.8098	58.3201		1	0	0
	28	N'Guessan et al	2016		40	38	28	LLIN	Interceptor	1	An. gambiae s.l.	An. gambiae s.l.	West	3	alphacypermethrin	pyrethroid	Cove_Benin	3	1	2	0	1	1	15	0	72	1	1	799	209	412	98		98	673	-18.7221	12.2653		26.1577	12.2653	51.5645		1	0	0
	28	N'Guessan et al	2016		40	38	28	LLIN	Interceptor	1	An. gambiae s.l.	An. gambiae s.l.	West	3	alphacypermethrin	pyrethroid	Cove_Benin	3	1	2	0	1	1	20	0	72	1	1	950	308	467	125	145	145	673	-41.159	13.1579		32.4211	13.1579	49.1579		1	0	0
	28	N'Guessan et al	2016		40	38	28	CTN	chlorfenapyr	NA	An. gambiae s.l.	An. gambiae s.l.	West	3	chlorfenapyr	pyrrole	Cove_Benin	3	1	14	0	1	0	0	0	72	1	1	713	250	337	451	512	512	673	-5.94354	63.2539	71.8093	35.0631	71.8093	47.2651		1	0	0
	28	N'Guessan et al	2016		40	38	28	LLIN	Interceptor G2	2	An. gambiae s.l.	An. gambiae s.l.	West	3	alphacypermethrin + chlorfenapyr	pyrethroid + pyrrole	Cove_Benin	3	2	15	0	1	0	0	0	72	1	1	697	161	412	425	467	467	673	-3.56612	60.9756	67.0014	23.099	67.0014	59.1105		1	0	0
	28	N'Guessan et al	2016		40	38	28	LLIN	Interceptor G2	2	An. gambiae s.l.	An. gambiae s.l.	West	3	alphacypermethrin + chlorfenapyr	pyrethroid + pyrrole	Cove_Benin	3	2	15	0	1	1	15	0	72	1	1	616	185	362	379	420	420	673	8.46954	61.526	68.1818	30.0325	68.1818	58.7662		1	0	0
	28	N'Guessan et al	2016		40	38	28	LLIN	Interceptor G2	2	An. gambiae s.l.	An. gambiae s.l.	West	3	alphacypermethrin + chlorfenapyr	pyrethroid + pyrrole	Cove_Benin	3	2	15	0	1	1	20	0	72	1	1	929	259	501	497	567	567	673	-38.0386	53.4984	61.0334	27.8794	61.0334	53.929		1	0	0
	29	Ngufor et al	2014		41	39	29	Untreated net	Untreated	NA	An. gambiae	An. gambiae s.l.	West	3	untreated	untreated	Tiassale_Cotedivoire	25	1	1	1	0	0	0	0	12	0	1	130	74	38	20		20	NA	0	15.3846		56.9231	15.3846	29.2308		1	1	0
	29	Ngufor et al	2014		41	39	29	LLIN	PermaNet 2.0	1	An. gambiae	An. gambiae s.l.	West	3	deltamethrin	pyrethroid	Tiassale_Cotedivoire	25	1	3	0	1	0	0	0	12	0	1	108	20	55	68		68	130	16.9231	62.963		18.5185	62.963	50.9259		1	1	0
	30	Ngufor et al	2017		43	42	30	Untreated net	Untreated	NA	An. gambiae s.l.	An. gambiae s.l.	West	3	untreated	untreated	Cove_Benin	3	1	1	1	0	0	0	0	54	1	1	310	210	95	8	16	16	NA	0	2.58065	5.16129	67.7419	2.58065	30.6452		1	1	0
	30	Ngufor et al	2017		43	42	30	LLIN	Interceptor	1	An. gambiae s.l.	An. gambiae s.l.	West	3	alphacypermethrin	pyrethroid	Cove_Benin	3	1	2	0	1	0	0	0	54	1	1	175	65	82	20	45	45	310	43.5484	11.4286		37.1429	11.4286	46.8571		1	1	0
	30	Ngufor et al	2017		43	42	30	LLIN	Interceptor G2	2	An. gambiae s.l.	An. gambiae s.l.	West	4	alphacypermethrin + chlorfenapyr	pyrethroid + pyrrole	Cove_Benin	3	2	15	0	1	0	0	0	54	1	1	251	120	106	137	185	185	310	19.0323	54.5817	73.7052	47.8088	73.7052	42.2311		1	1	0
	31	Ngufor et al	2014		46	46	31	Untreated net	Untreated	NA	An. gambiae	An. gambiae s.l.	West	3	untreated	untreated	Akron_Benin	1	1	1	1	0	0	0	0	16	1	1	64	35	20	4		4	NA	0	6.25		54.6875	6.25	31.25		1	1	0
	31	Ngufor et al	2014		46	46	31	LLIN	Olyset Net	1	An. gambiae	An. gambiae s.l.	West	3	permethrin	pyrethroid	Akron_Benin	1	1	4	0	1	0	0	0	16	1	1	76	34	40	21		21	64	-18.75	27.6316		44.7368	27.6316	52.6316		1	1	0
	31	Ngufor et al	2014		46	46	31	LLIN	PPF	2	An. gambiae	An. gambiae s.l.	West	3	pyriproxyfen	juvenile hormone mimic	Akron_Benin	1	1	12	0	1	0	0	0	16	1	1	91	54	26	19		19	64	-42.1875	20.8791		59.3407	20.8791	28.5714		1	1	0
	31	Ngufor et al	2014		46	46	31	LLIN	Olyset Duo	2	An. gambiae	An. gambiae s.l.	West	3	permethrin + pyriproxyfen	pyrethroid + juvenile hormone mimic	Akron_Benin	1	2	13	0	1	0	0	0	16	1	1	72	10	40	36		36	64	-12.5	50		13.8889	50	55.5556		1	1	0
	32	Ngufor et al	2016		47	47	32	Untreated net	Untreated	NA	An. gambiae	An. gambiae s.l.	West	3	untreated	untreated	Cove_Benin	3	1	1	1	0	0	0	0	42	1	1	2874	1004	1325	159		159	NA	0	5.53236		34.9339	5.53236	46.103		1	1	0
	32	Ngufor et al	2016		47	47	32	LLIN	Olyset Net	1	An. gambiae	An. gambiae s.l.	West	3	permethrin	pyrethroid	Cove_Benin	3	1	4	0	1	0	0	0	42	1	1	3804	444	2493	1228		1228	2874	-32.3591	32.2818		11.6719	32.2818	65.5363		1	1	0
	32	Ngufor et al	2016		47	47	32	LLIN	Olyset Net	1	An. gambiae	An. gambiae s.l.	West	3	permethrin	pyrethroid	Cove_Benin	3	1	4	0	1	1	20	0	42	1	1	3782	875	2177	1012		1012	2874	-31.5936	26.7583		23.1359	26.7583	57.5621		1	1	0
	32	Ngufor et al	2016		47	47	32	LLIN	PPF	2	An. gambiae	An. gambiae s.l.	West	3	pyriproxyfen	juvenile hormone mimic	Cove_Benin	3	1	12	0	1	0	0	0	42	1	1	3007	720	1367	868		868	2874	-4.6277	28.866		23.9441	28.866	45.4606		1	1	0
	32	Ngufor et al	2016		47	47	32	LLIN	PPF	2	An. gambiae	An. gambiae s.l.	West	3	pyriproxyfen	juvenile hormone mimic	Cove_Benin	3	1	12	0	1	1	20	0	42	1	1	2897	1031	1286	660		660	2874	-0.800278	22.7822		35.5885	22.7822	44.3907		1	1	0
	32	Ngufor et al	2016		47	47	32	LLIN	Olyset Duo	2	An. gambiae	An. gambiae s.l.	West	3	permethrin + pyriproxyfen	pyrethroid + juvenile hormone mimic	Cove_Benin	3	2	13	0	1	0	0	0	42	1	1	3840	281	2458	1536		1536	2874	-33.6117	40		7.31771	40	64.0104		1	1	0
	32	Ngufor et al	2016		47	47	32	LLIN	Olyset Duo	2	An. gambiae	An. gambiae s.l.	West	3	permethrin + pyriproxyfen	pyrethroid + juvenile hormone mimic	Cove_Benin	3	2	13	0	1	1	20	0	42	1	1	3293	497	1943	1314		1314	2874	-14.579	39.9028		15.0926	39.9028	59.0039		1	1	0
	33	Ngufor et al	2014		48	48	33	Untreated net	Untreated	NA	An. gambiae s.s.	An. gambiae s.l.	West	3	untreated	untreated	VDK_BurkinaFaso	27	1	1	1	0	0	0	0	24	0	1	81	64	27	12		12	NA	0	14.8148		79.0123	14.8148	33.3333		1	1	0
	33	Ngufor et al	2014		48	48	33	LLIN	PermaNet 2.0	1	An. gambiae s.s.	An. gambiae s.l.	West	3	deltamethrin	pyrethroid	VDK_BurkinaFaso	27	1	3	0	1	0	0	0	24	0	1	42	11	24	25		25	81	48.1481	59.5238		26.1905	59.5238	57.1429		1	1	0
	34	Ngufor et al	2014		49	48	34	Untreated net	Untreated	NA	An. gambiae s.s.	An. gambiae s.l.	West	3	untreated	untreated	VDK_BurkinaFaso	27	1	1	1	0	0	0	0	24	0	1	255	114	79	24		24	NA	0	9.41176		44.7059	9.41176	30.9804		1	1	0
	34	Ngufor et al	2014		49	48	34	LLIN	PermaNet 2.0	1	An. gambiae s.s.	An. gambiae s.l.	West	3	deltamethrin	pyrethroid	VDK_BurkinaFaso	27	1	3	0	1	0	0	0	24	0	1	72	15	45	32		32	255	71.7647	44.4444		20.8333	44.4444	62.5		1	1	0
	78	Okumu et al	2013		51	50		Untreated net	Untreated	NA	An. arabiensis	An. gambiae s.l.	Ifakara	3	untreated	untreated	Lupiro_Tanzania	12	1	1	1	0	0	0	0	60	1	1	4596	NA	31	403		403	NA	0	8.76849		NA	8.76849	0.6745		1	1	0
	78	Okumu et al	2013		51	50		LLIN	Olyset Net	1	An. arabiensis	An. gambiae s.l.	Ifakara	3	permethrin	pyrethroid	Lupiro_Tanzania	12	1	4	0	1	0	0	0	60	1	1	6047	NA	15	709		709	4596	-31.5709	11.7248		NA	11.7248	0.248057		1	1	0
	78	Okumu et al	2013		51	50		LLIN	PermaNet 2.0	1	An. arabiensis	An. gambiae s.l.	Ifakara	3	deltamethrin	pyrethroid	Lupiro_Tanzania	12	1	3	0	1	0	0	0	60	1	1	4420	NA	11	844		844	4596	3.82942	19.095		NA	19.095	0.248869		1	1	0
	78	Okumu et al	2013		51	50		LLIN	Icon Life	1	An. arabiensis	An. gambiae s.l.	Ifakara	3	deltamethrin	pyrethroid	Lupiro_Tanzania	12	1	3	0	1	0	0	0	60	1	1	6492	NA	30	1028		1028	4596	-41.2533	15.8349		NA	15.8349	0.462107		1	1	0
	79	Okumu et al	2013		52	50		Untreated net	Untreated	NA	An. arabiensis	An. gambiae s.l.	Ifakara	3	untreated	untreated	Lupiro_Tanzania	12	1	1	1	0	0	0	0	90	1	1	7181	NA	NA	968		968	NA	0	13.48		NA	13.48	NA		1	1	0
	79	Okumu et al	2013		52	50		LLIN	Olyset Net	1	An. arabiensis	An. gambiae s.l.	Ifakara	3	permethrin	pyrethroid	Lupiro_Tanzania	12	1	4	0	1	0	0	0	90	1	1	9789	NA	NA	1742		1742	7181	-36.3181	17.7955		NA	17.7955	NA		1	1	0
	79	Okumu et al	2013		52	50		LLIN	PermaNet 2.0	1	An. arabiensis	An. gambiae s.l.	Ifakara	3	deltamethrin	pyrethroid	Lupiro_Tanzania	12	1	3	0	1	0	0	0	90	1	1	8240	NA	NA	1644		1644	7181	-14.7472	19.9515		NA	19.9515	NA		1	1	0
	79	Okumu et al	2013		52	50		LLIN	Icon Life	1	An. arabiensis	An. gambiae s.l.	Ifakara	3	deltamethrin	pyrethroid	Lupiro_Tanzania	12	1	3	0	1	0	0	0	90	1	1	11279	NA	NA	2121		2121	7181	-57.0673	18.8049		NA	18.8049	NA		1	1	0
	35	Oxborough et al	2013		55	54	35	Untreated net	Untreated	NA	An. arabiensis	An. gambiae s.l.	East	3	untreated	untreated	LowerMoshi_Tanzania	11	1	1	1	0	0	0	0	16	1	1	143	36	124	21	21	21	NA	0	14.6853		25.1748	14.6853	86.7133		1	1	0
	35	Oxborough et al	2013		55	54	35	CTN	alphacypermethrin	NA	An. arabiensis	An. gambiae s.l.	East	3	alphacypermethrin	pyrethroid	LowerMoshi_Tanzania	11	1	2	0	1	0	0	0	16	1	1	110	13	92	55		55	143	23.0769	50		11.8182	50	83.6364		1	1	0
	35	Oxborough et al	2013		55	54	35	CTN	Phantom SC	NA	An. arabiensis	An. gambiae s.l.	East	4	chlorfenapyr	pyrrole	LowerMoshi_Tanzania	11	1	14	0	1	0	0	0	16	1	1	135	9	113	63	65	65	143	5.59441	46.6667		6.66667	46.6667	83.7037		1	1	0
	35	Oxborough et al	2013		55	54	35	CTN	Phantom SC + Fendona SC	NA	An. arabiensis	An. gambiae s.l.	East	5	alphacypermethrin + chlorfenapyr	pyrethroid + pyrrole	LowerMoshi_Tanzania	11	2	15	0	1	0	0	0	16	1	1	106	6	81	58	61	61	143	25.8741	54.717		5.66038	54.717	76.4151		1	1	0	Please check CTN status (ITN_type) of this net
	36	Pennetier et al	2013		59	56	36	Untreated net	Untreated	NA	An. gambiae s.l.	An. gambiae s.l.	West	3	untreated	untreated	Malanville_Benin	15	1	1	1	0	0	0	0	72	1	1	69	43	15	0		0	NA	0	0		62.3188	0	21.7391		1	1	0
	36	Pennetier et al	2013		59	56	36	LLIN	Olyset Net	1	An. gambiae s.l.	An. gambiae s.l.	West	3	permethrin	pyrethroid	Malanville_Benin	15	1	4	0	1	0	0	0	72	1	1	96	11	68	40		40	69	-39.1304	41.6667		11.4583	41.6667	70.8333		1	1	0
	36	Pennetier et al	2013		59	56	36	LLIN	Olyset Net	1	An. gambiae s.l.	An. gambiae s.l.	West	3	permethrin	pyrethroid	Malanville_Benin	15	1	4	0	1	1	20	0	72	1	1	124	31	87	45		45	69	-79.7101	36.2903		25	36.2903	70.1613		1	1	0
	36	Pennetier et al	2013		59	56	36	CTN	permethrin	NA	An. gambiae s.l.	An. gambiae s.l.	West	3	permethrin	pyrethroid	Malanville_Benin	15	1	4	0	1	1	1	0	72	1	1	74	12	48	41		41	69	-7.24638	55.4054		16.2162	55.4054	64.8649		1	1	0
	36	Pennetier et al	2013		59	56	36	LLIN	Olyset Plus	2	An. gambiae s.l.	An. gambiae s.l.	West	3	permethrin + PBO	pyrethroid + PBO	Malanville_Benin	15	2	10	0	1	0	0	0	72	1	1	67	7	36	54		54	69	2.89855	80.597		10.4478	80.597	53.7313		1	1	0
	36	Pennetier et al	2013		59	56	36	LLIN	Olyset Plus	2	An. gambiae s.l.	An. gambiae s.l.	West	3	permethrin + PBO	pyrethroid + PBO	Malanville_Benin	15	2	10	0	1	1	20	0	72	1	1	101	13	54	68		68	69	-46.3768	67.3267		12.8713	67.3267	53.4653		1	1	0
	37	Toe et al	2018		64	60	37	Untreated net	Untreated	NA	An. gambiae s.l.	An. gambiae s.l.	West	3	untreated	untreated	VDK_BurkinaFaso	27	1	1	1	0	0	0	0	36	1	1	1095	644	332	204		204	NA	0	18.6301		58.8128	18.6301	30.3196		1	1	0
	37	Toe et al	2018		64	60	37	LLIN	DawaPlus 2.0	1	An. gambiae s.l.	An. gambiae s.l.	West	3	deltamethrin	pyrethroid	VDK_BurkinaFaso	27	1	3	0	1	0	0	0	36	1	1	1457	595	643	424		424	1095	-33.0594	29.1009		40.8373	29.1009	44.1318		1	1	0
	37	Toe et al	2018		64	60	37	LLIN	Olyset Net	1	An. gambiae s.l.	An. gambiae s.l.	West	3	permethrin	pyrethroid	VDK_BurkinaFaso	27	1	4	0	1	0	0	0	36	1	1	1458	390	818	454		454	1095	-33.1507	31.1385		26.749	31.1385	56.1043		1	1	0
	37	Toe et al	2018		64	60	37	LLIN	PermaNet 2.0	1	An. gambiae s.l.	An. gambiae s.l.	West	3	deltamethrin	pyrethroid	VDK_BurkinaFaso	27	1	3	0	1	0	0	0	36	1	1	1075	393	561	384		384	1095	1.82648	35.7209		36.5581	35.7209	52.186		1	1	0
	37	Toe et al	2018		64	60	37	LLIN	Olyset Plus	2	An. gambiae s.l.	An. gambiae s.l.	West	3	permethrin + PBO	pyrethroid + PBO	VDK_BurkinaFaso	27	2	10	0	1	0	0	0	36	1	1	1278	148	685	685		685	1095	-16.7123	53.5994		11.5806	53.5994	53.5994		1	1	0
	37	Toe et al	2018		64	60	37	LLIN	PermaNet 3.0	2	An. gambiae s.l.	An. gambiae s.l.	West	3	deltamethrin + PBO	pyrethroid + PBO	VDK_BurkinaFaso	27	2	10	0	1	0	0	0	36	1	1	657	92	337	414		414	1095	40	63.0137		14.003	63.0137	51.2938		1	1	0
	38	Toe et al	2018		65	60	38	Untreated net	Untreated	NA	An. gambiae s.l.	An. gambiae s.l.	West	3	untreated	untreated	Tengrela_BurkinaFaso	24	1	1	1	0	0	0	0	36	1	1	482	216	126	39		39	NA	0	8.09129		44.8133	8.09129	26.1411		1	1	0
	38	Toe et al	2018		65	60	38	LLIN	DawaPlus 2.0	1	An. gambiae s.l.	An. gambiae s.l.	West	3	deltamethrin	pyrethroid	Tengrela_BurkinaFaso	24	1	3	0	1	0	0	0	36	1	1	626	293	163	94		94	482	-29.8755	15.016		46.8051	15.016	26.0383		1	1	0
	38	Toe et al	2018		65	60	38	LLIN	Olyset Net	1	An. gambiae s.l.	An. gambiae s.l.	West	3	permethrin	pyrethroid	Tengrela_BurkinaFaso	24	1	4	0	1	0	0	0	36	1	1	922	275	330	179		179	482	-91.2863	19.4143		29.8265	19.4143	35.7918		1	1	0
	38	Toe et al	2018		65	60	38	LLIN	PermaNet 2.0	1	An. gambiae s.l.	An. gambiae s.l.	West	3	deltamethrin	pyrethroid	Tengrela_BurkinaFaso	24	1	3	0	1	0	0	0	36	1	1	859	364	255	173		173	482	-78.2158	20.1397		42.3749	20.1397	29.6857		1	1	0
	38	Toe et al	2018		65	60	38	LLIN	Olyset Plus	2	An. gambiae s.l.	An. gambiae s.l.	West	3	permethrin + PBO	pyrethroid + PBO	Tengrela_BurkinaFaso	24	2	10	0	1	0	0	0	36	1	1	695	186	269	196		196	482	-44.1909	28.2014		26.7626	28.2014	38.705		1	1	0
	38	Toe et al	2018		65	60	38	LLIN	PermaNet 3.0	2	An. gambiae s.l.	An. gambiae s.l.	West	3	deltamethrin + PBO	pyrethroid + PBO	Tengrela_BurkinaFaso	24	2	10	0	1	0	0	0	36	1	1	795	167	254	371		371	482	-64.9378	46.6667		21.0063	46.6667	31.9497		1	1	0
	39	Tungu et al	2010		66	61	39	Untreated net	Untreated	NA	An. gambiae s.s.	An. gambiae s.l.	East	3	untreated	untreated	Muheza_Tanzania	17	1	1	1	0	0	0	0	54	1	1	723	202	618	108		108	NA	0	14.9378		27.9391	14.9378	85.4772		1	1	0
	39	Tungu et al	2010		66	61	39	LLIN_Dip	K-Othrine SC	1	An. gambiae s.s.	An. gambiae s.l.	East	3	deltamethrin	pyrethroid	Muheza_Tanzania	17	1	3	0	1	1	3	0	54	1	1	560	59	515	411		411	723	22.545	73.3929		10.5357	73.3929	91.9643		1	1	0
	39	Tungu et al	2010		66	61	39	LLIN	PermaNet 2.0	1	An. gambiae s.s.	An. gambiae s.l.	East	3	deltamethrin	pyrethroid	Muheza_Tanzania	17	1	3	0	1	1	20	0	54	1	1	586	54	518	510		510	723	18.9488	87.0307		9.21502	87.0307	88.3959		1	1	0
	39	Tungu et al	2010		66	61	39	LLIN	PermaNet 2.0	1	An. gambiae s.s.	An. gambiae s.l.	East	3	deltamethrin	pyrethroid	Muheza_Tanzania	17	1	3	0	1	0	0	0	54	1	1	574	59	491	548		548	723	20.6086	95.4704		10.2787	95.4704	85.5401		1	1	0
	39	Tungu et al	2010		66	61	39	LLIN	PermaNet 3.0	2	An. gambiae s.s.	An. gambiae s.l.	East	3	deltamethrin + PBO	pyrethroid + PBO	Muheza_Tanzania	17	2	10	0	1	1	20	0	54	1	1	558	58	474	531		531	723	22.8216	95.1613		10.3943	95.1613	84.9462		1	1	0
	39	Tungu et al	2010		66	61	39	LLIN	PermaNet 3.0	2	An. gambiae s.s.	An. gambiae s.l.	East	3	deltamethrin + PBO	pyrethroid + PBO	Muheza_Tanzania	17	2	10	0	1	0	0	0	54	1	1	425	11	335	407		407	723	41.2172	95.7647		2.58824	95.7647	78.8235		1	1	0
	40	Winkler et al	2012		69	64	40	Untreated net	Untreated	NA	An. gambiae	An. gambiae s.l.	West	3	untreated	untreated	Mbe_Cotedivoire	16	1	1	1	0	0	0	0	1176	1	1	8106	1102	3632	1265		1265	NA	0	15.6057		13.5949	15.6057	44.8063		1	1	0
	40	Winkler et al	2012		69	64	40	LLIN_Dip	ICON Maxx	1	An. gambiae	An. gambiae s.l.	West	3	lambdacyhalothrin	pyrethroid	Mbe_Cotedivoire	16	1	5	0	1	0	0	0	1176	1	1	1094	139	381	166		166	8106	86.5038	15.1737		12.7057	15.1737	34.8263		1	1	0
	40	Winkler et al	2012		69	64	40	Untreated net	Untreated	NA	An. funestus	An. funestus	West	2	untreated	untreated	Mbe_Cotedivoire	16	1	1	1	0	0	0	0	1176	1	1	2816	138	2078	1659		1659	2816	0	58.9134		4.90057	58.9134	73.7926		1	1	0
	40	Winkler et al	2012		69	64	40	LLIN_Dip	ICON Maxx	1	An. funestus	An. funestus	West	2	lambdacyhalothrin	pyrethroid	Mbe_Cotedivoire	16	1	5	0	1	0	0	0	1176	1	1	140	5	85	100		100	2816	95.0284	71.4286		3.57143	71.4286	60.7143		1	1	0
	42	Bayili K et al	2017		73	68		Untreated net	Untreated	NA	An. coluzzii	An. gambiae s.l.	West	3	untreated	untreated	VDK_BurkinaFaso	27	1	1	1	0	0	0	0	63	1	1	1848	1190	NA	207		207	NA	NA	11.2		64.4	11.2	NA		1	1	0
	42	Bayili K et al	2017		73	68		LLIN	DawaPlus 2.0	1	An. coluzzii	An. gambiae s.l.	West	3	deltamethrin	pyrethroid	VDK_BurkinaFaso	27	1	3	0	1	0	0	0	63	1	0	146	88	NA	22		22	1848	NA	15		60.3	15	NA		1	1	0
	42	Bayili K et al	2017		73	68		LLIN	DawaPlus 2.0	1	An. coluzzii	An. gambiae s.l.	West	3	deltamethrin	pyrethroid	VDK_BurkinaFaso	27	1	3	0	1	1	20	0	63	1	0	146	73	NA	24		24	1848	NA	16.7		50.3	16.7	NA		1	1	0
	42	Bayili K et al	2017		73	68		LLIN	DawaPlus 3.0	2	An. coluzzii	An. gambiae s.l.	West	3	deltamethrin + PBO	pyrethroid + PBO	VDK_BurkinaFaso	27	2	10	0	1	0	0	0	63	1	0	146	63	NA	32		32	1848	NA	21.7		42.93	21.7	NA		1	1	0
	42	Bayili K et al	2017		73	68		LLIN	DawaPlus 3.0	2	An. coluzzii	An. gambiae s.l.	West	3	deltamethrin + PBO	pyrethroid + PBO	VDK_BurkinaFaso	27	2	10	0	1	1	20	0	63	1	0	146	66	NA	26		26	1848	NA	17.5		45.5	17.5	NA		1	1	0
	42	Bayili K et al	2017		73	68		LLIN	Dawaplus 4.0	2	An. coluzzii	An. gambiae s.l.	West	3	deltamethrin + PBO	pyrethroid + PBO	VDK_BurkinaFaso	27	2	10	0	1	0	0	0	63	1	0	146	49	NA	63		63	1848	NA	43.1		33.8	43.1	NA		1	1	0
	42	Bayili K et al	2017		73	68		LLIN	Dawaplus 4.0	2	An. coluzzii	An. gambiae s.l.	West	3	deltamethrin + PBO	pyrethroid + PBO	VDK_BurkinaFaso	27	2	10	0	1	1	20	0	63	1	0	146	59	NA	22		22	1848	NA	15.4		40.6	15.4	NA		1	1	0
	41	Tungu P et al	2017		74	69	41	Untreated net	Untreated	NA	An. funestus	An. funestus	East	2	untreated	untreated	Muheza_Tanzania	17	1	1	1	0	0	0	0	63	1	0	146	13	NA	8		8	NA	NA	5.8		9.2	5.8	NA		1	1	0
	41	Tungu P et al	2017		74	69	41	LLIN	DawaPlus 3.0	2	An. funestus	An. funestus	East	2	deltamethrin + PBO	pyrethroid + PBO	Muheza_Tanzania	17	2	10	0	1	0	0	0	63	1	0	146	8	NA	39		39	146	NA	26.4		5.4	26.4	NA		1	1	0
	41	Tungu P et al	2017		74	69	41	LLIN	DawaPlus 3.0	2	An. funestus	An. funestus	East	2	deltamethrin + PBO	pyrethroid + PBO	Muheza_Tanzania	17	2	10	0	1	1	20	0	63	1	0	146	3	NA	28		28	146	NA	19.2		2.3	19.2	NA		1	1	0
	41	Tungu P et al	2017		74	69	41	LLIN	DawaPlus 4.0	2	An. funestus	An. funestus	East	2	deltamethrin + PBO	pyrethroid + PBO	Muheza_Tanzania	17	2	10	0	1	0	0	0	63	1	0	146	6	NA	36		36	146	NA	24.7		4	24.7	NA		1	1	0
	41	Tungu P et al	2017		74	69	41	LLIN	DawaPlus 4.0	2	An. funestus	An. funestus	East	2	deltamethrin + PBO	pyrethroid + PBO	Muheza_Tanzania	17	2	10	0	1	1	20	0	63	1	0	146	3	NA	34		34	146	NA	23.2		2	23.2	NA		1	1	0
	41	Tungu P et al	2017		74	69	41	LLIN	Panda Net 2.0	1	An. funestus	An. funestus	East	2	deltamethrin	pyrethroid	Muheza_Tanzania	17	1	3	0	1	0	0	0	63	1	0	146	6	NA	26		26	146	NA	18.1		4.3	18.1	NA		1	1	0
	41	Tungu P et al	2017		74	69	41	LLIN	Panda Net 2.0	1	An. funestus	An. funestus	East	2	deltamethrin	pyrethroid	Muheza_Tanzania	17	1	3	0	1	1	20	0	63	1	0	146	11	NA	19		19	146	NA	13.3		7.8	13.3	NA		1	1	0
	44	N'Guessan R et al	2016		75	70	44	Untreated net	Untreated	NA	An. gambiae	An. gambiae s.l.	West	3	untreated	untreated	Mbe_Cotedivoire	16	1	1	1	0	0	0	0	36	1	1	1054	665	248	23		23	NA	0	2.18216		63.093	2.18216	23.5294		1	1	0
	44	N'Guessan R et al	2016		75	70	44	CTN	alphacypermethrin	NA	An. gambiae	An. gambiae s.l.	West	3	alphacypermethrin	pyrethroid	Mbe_Cotedivoire	16	1	2	0	1	1	1	0	36	1	1	760	404	265	59		59	1054	27.8937	7.76316		53.1579	7.76316	34.8684		1	1	0
	44	N'Guessan R et al	2016		75	70	44	LLIN	Veeralin	2	An. gambiae	An. gambiae s.l.	West	3	alphacypermethrin + PBO	pyrethroid + PBO	Mbe_Cotedivoire	16	2	10	0	1	0	0	0	36	1	1	366	86	203	186		186	1054	65.2751	50.8197		23.4973	50.8197	55.4645		1	1	0
	44	N'Guessan R et al	2016		75	70	44	LLIN	Veeralin	2	An. gambiae	An. gambiae s.l.	West	3	alphacypermethrin + PBO	pyrethroid + PBO	Mbe_Cotedivoire	16	2	10	0	1	1	20	0	36	1	1	377	89	244	144		144	1054	64.2315	38.1963		23.6074	38.1963	64.7215		1	1	0
	44	N'Guessan R et al	2016		75	70	44	LLIN	MAGNet	1	An. gambiae	An. gambiae s.l.	West	3	alphacypermethrin	pyrethroid	Mbe_Cotedivoire	16	1	2	0	1	0	0	0	36	1	1	506	206	279	147		147	1054	51.9924	29.0514		40.7115	29.0514	55.1383		1	1	0
	44	N'Guessan R et al	2016		75	70	44	LLIN	MAGNet	1	An. gambiae	An. gambiae s.l.	West	3	alphacypermethrin	pyrethroid	Mbe_Cotedivoire	16	1	2	0	1	1	20	0	36	1	1	519	225	243	90		90	1054	50.759	17.341		43.3526	17.341	46.8208		1	1	0
	46	Tungu P et al	2016		79	74		Untreated net	Untreated	NA	An. funestus	An. funestus	East	2	untreated	untreated	Muheza_Tanzania	17	1	1	1	0	0	0	0	54	1	1	139	36	59	13	29	29	NA	0	9.35252	21	25.8993	9.35252	42.446		1	1	0
	46	Tungu P et al	2016		79	74		CTN	chlorfenapyr	NA	An. funestus	An. funestus	East	2	chlorfenapyr	pyrrole	Muheza_Tanzania	17	1	14	0	1	0	0	0	54	1	1	54	20	32	23	35	35	139	61.1511	42.5926	65	37.037	65	59.2593		1	1	0
	46	Tungu P et al	2016		79	74		LLIN	Interceptor	1	An. funestus	An. funestus	East	2	alphacypermethrin	pyrethroid	Muheza_Tanzania	17	1	2	0	1	0	0	0	54	1	1	94	14	74	14	35	35	139	32.3741	14.8936		14.8936	14.8936	78.7234		1	1	0
	46	Tungu P et al	2016		79	74		LLIN	Interceptor	1	An. funestus	An. funestus	East	2	alphacypermethrin	pyrethroid	Muheza_Tanzania	17	1	2	0	1	1	20	0	54	1	1	97	16	83	14	33	33	139	30.2158	14.433		16.4948	14.433	85.567		1	1	0
	46	Tungu P et al	2016		79	74		LLIN	Interceptor G2	2	An. funestus	An. funestus	East	2	alphacypermethrin + chlorfenapyr	pyrethroid + pyrrole	Muheza_Tanzania	17	2	15	0	1	0	0	0	54	1	1	63	11	51	30	38	38	139	54.6763	47.619	60	17.4603	60	80.9524		1	1	0
	46	Tungu P et al	2016		79	74		LLIN	Interceptor G2	2	An. funestus	An. funestus	East	2	alphacypermethrin + chlorfenapyr	pyrethroid + pyrrole	Muheza_Tanzania	17	2	15	0	1	1	20	0	54	1	1	133	23	107	67	93	93	139	4.31655	50.3759	70	17.2932	70	80.4511		1	1	0
	46	Tungu P et al	2016		79	74		Untreated net	Untreated	NA	An. gambiae s.s.	An. gambiae s.l.	East	3	untreated	untreated	Muheza_Tanzania	17	1	1	1	0	0	0	0	54	1	1	10	3	7	1	1	1	NA	0	10	10	30	10	70		1	1	0
	46	Tungu P et al	2016		79	74		CTN	chlorfenapyr	NA	An. gambiae s.s.	An. gambiae s.l.	East	3	chlorfenapyr	pyrrole	Muheza_Tanzania	17	1	14	0	1	0	0	0	54	1	1	5	2	2	1	2	2	10	50	20	40	40	40	40		1	1	0
	46	Tungu P et al	2016		79	74		LLIN	Interceptor	1	An. gambiae s.s.	An. gambiae s.l.	East	3	alphacypermethrin	pyrethroid	Muheza_Tanzania	17	1	2	0	1	0	0	0	54	1	1	5	2	4	1		1	10	50	20		40	20	80		1	1	0
	46	Tungu P et al	2016		79	74		LLIN	Interceptor	1	An. gambiae s.s.	An. gambiae s.l.	East	3	alphacypermethrin	pyrethroid	Muheza_Tanzania	17	1	2	0	1	1	20	0	54	1	1	6	2	2	2		2	10	40	33.3333		33.3333	33.3333	33.3333		1	1	0
	46	Tungu P et al	2016		79	74		LLIN	Interceptor G2	2	An. gambiae s.s.	An. gambiae s.l.	East	3	alphacypermethrin + chlorfenapyr	pyrethroid + pyrrole	Muheza_Tanzania	17	2	15	0	1	0	0	0	54	1	1	7	1	7	6	7	7	10	30	85.7143	100	14.2857	100	100		1	1	0
	46	Tungu P et al	2016		79	74		LLIN	Interceptor G2	2	An. gambiae s.s.	An. gambiae s.l.	East	3	alphacypermethrin + chlorfenapyr	pyrethroid + pyrrole	Muheza_Tanzania	17	2	15	0	1	1	20	0	54	1	1	9	1	7	6	7	7	10	10	66.6667	77	11.1111	77	77.7778		1	1	0
	47	Koffi AA et al	2015		83	76	47	Untreated net	Untreated	NA	An. gambiae s.l.	An. gambiae s.l.	West	3	untreated	untreated	Mbe_Cotedivoire	16	1	1	1	0	0	0	0	72	1	1	1014	604	287.976	85.176		85.176	NA	NA	8.4		59.6	8.4	28.4		1	1	0
	47	Koffi AA et al	2015		83	76	47	LLIN	PandaNet 2.0	1	An. gambiae s.l.	An. gambiae s.l.	West	3	deltamethrin	pyrethroid	Mbe_Cotedivoire	16	1	3	0	1	0	0	0	72	1	0	146	32	96	73		73	1014	NA	50.2		22	50.2	66		1	1	0
	47	Koffi AA et al	2015		83	76	47	LLIN	PermaNet 2.0	1	An. gambiae s.l.	An. gambiae s.l.	West	3	deltamethrin	pyrethroid	Mbe_Cotedivoire	16	1	3	0	1	0	0	0	72	1	0	146	37	88	33		33	1014	NA	22.5		25	22.5	60		1	1	0
	47	Koffi AA et al	2015		83	76	47	LLIN	PandaNet 2.0	1	An. gambiae s.l.	An. gambiae s.l.	West	3	deltamethrin	pyrethroid	Mbe_Cotedivoire	16	1	3	0	1	1	20	0	72	1	0	146	34	86	37		37	1014	NA	25.1		23.2	25.1	58.8		1	1	0
	47	Koffi AA et al	2015		83	76	47	LLIN	PermaNet 2.0	1	An. gambiae s.l.	An. gambiae s.l.	West	3	deltamethrin	pyrethroid	Mbe_Cotedivoire	16	1	3	0	1	1	20	0	72	1	0	146	74	56	14		14	1014	NA	9.7		50.8	9.7	38.5		1	1	0
	47	Koffi AA et al	2015		83	76	47	CTN	-	NA	An. gambiae s.l.	An. gambiae s.l.	West	3	deltamethrin	pyrethroid	Mbe_Cotedivoire	16	1	3	0	1	1	3	0	72	1	0	146	91	47	13		13	1014	NA	9.2		62	9.2	32		1	1	0
	48	Koffi AA et al	2015		84	77	48	Untreated net	Untreated	NA	An. coluzzii	An. gambiae s.l.	West	3	untreated	untreated	Mbe_Cotedivoire	16	1	1	1	0	0	0	0	72	1	0	146	88	41	12		12	NA	NA	8		60	8	28		1	1	0
	48	Koffi AA et al	2015		84	77	48	LLIN	Yahe	1	An. coluzzii	An. gambiae s.l.	West	3	deltamethrin	pyrethroid	Mbe_Cotedivoire	16	1	3	0	1	0	0	0	72	1	0	146	54	73	20		20	146	NA	14		37	14	50		1	1	0
	48	Koffi AA et al	2015		84	77	48	LLIN	Yahe	1	An. coluzzii	An. gambiae s.l.	West	3	deltamethrin	pyrethroid	Mbe_Cotedivoire	16	1	3	0	1	1	20	0	72	1	0	146	72	50	15		15	146	NA	10		49	10	34		1	1	0
	48	Koffi AA et al	2015		84	77	48	LLIN	PermaNet 2.0	1	An. coluzzii	An. gambiae s.l.	West	3	deltamethrin	pyrethroid	Mbe_Cotedivoire	16	1	3	0	1	0	0	0	72	1	0	146	37	88	34		34	146	NA	23		25	23	60		1	1	0
	48	Koffi AA et al	2015		84	77	48	LLIN	PermaNet 2.0	1	An. coluzzii	An. gambiae s.l.	West	3	deltamethrin	pyrethroid	Mbe_Cotedivoire	16	1	3	0	1	1	20	0	72	1	0	146	74	57	15		15	146	NA	10		51	10	39		1	1	0
	48	Koffi AA et al	2015		84	77	48	CTN	-	NA	An. coluzzii	An. gambiae s.l.	West	3	deltamethrin	pyrethroid	Mbe_Cotedivoire	16	1	3	0	1	1	4	0	72	1	0	146	83	41	12		12	146	NA	8		57	8	28		1	1	0
	49	N'Guessan R et al	2015		85	78	49	Untreated net	Untreated	NA	An. gambiae s.s.	An. gambiae s.l.	West	3	untreated	untreated	Mbe_Cotedivoire	16	1	1	1	0	0	0	0	36	1	1	1594	983	419.222	127.52		127.52	NA	NA	8		61.7	8	26.3		1	1	0
	49	N'Guessan R et al	2015		85	78	49	LLIN	MiraNet	1	An. gambiae s.s.	An. gambiae s.l.	West	3	alphacypermethrin	pyrethroid	Mbe_Cotedivoire	16	1	2	0	1	0	0	0	36	1	0	146	57	NA	22		22	1594	NA	15.2		38.9	15.2	NA		1	1	0
	49	N'Guessan R et al	2015		85	78	49	LLIN	MiraNet	1	An. gambiae s.s.	An. gambiae s.l.	West	3	alphacypermethrin	pyrethroid	Mbe_Cotedivoire	16	1	2	0	1	1	20	0	36	1	0	146	62	NA	20		20	1594	NA	13.9		42.8	13.9	NA		1	1	0
	49	N'Guessan R et al	2015		85	78	49	LLIN	MAGNet	1	An. gambiae s.s.	An. gambiae s.l.	West	3	alphacypermethrin	pyrethroid	Mbe_Cotedivoire	16	1	2	0	1	0	0	0	36	1	0	146	40	NA	45		45	1594	NA	30.5		27.5	30.5	NA		1	1	0
	49	N'Guessan R et al	2015		85	78	49	LLIN	MAGNet	1	An. gambiae s.s.	An. gambiae s.l.	West	3	alphacypermethrin	pyrethroid	Mbe_Cotedivoire	16	1	2	0	1	1	20	0	36	1	0	146	60	NA	28		28	1594	NA	19.2		40.8	19.2	NA		1	1	0
	49	N'Guessan R et al	2015		85	78	49	CTN	-	NA	An. gambiae s.s.	An. gambiae s.l.	West	3	alphacypermethrin	pyrethroid	Mbe_Cotedivoire	16	1	2	0	1	1	2	0	36	1	0	146	61	NA	15		15	1594	NA	10.6		41.6	10.6	NA		1	1	0
	50	Kweka E et al	2015		86	79	50	Untreated net	Untreated	NA	An. gambiae s.l.	An. gambiae s.l.	East	3	untreated	untreated	Mabogini_Tanzania	13	1	1	1	0	0	0	0	25	1	1	406	98	257.81	10.15		10.15	NA	NA	2.5		24.1	2.5	63.5		1	1	0
	50	Kweka E et al	2015		86	79	50	LLIN	MiraNet	1	An. gambiae s.l.	An. gambiae s.l.	East	3	alphacypermethrin	pyrethroid	Mabogini_Tanzania	13	1	2	0	1	0	0	0	25	1	0	146	9	NA	143		143	406	NA	97.9		6.4	97.9	NA		1	1	0
	50	Kweka E et al	2015		86	79	50	LLIN	MiraNet	1	An. gambiae s.l.	An. gambiae s.l.	East	3	alphacypermethrin	pyrethroid	Mabogini_Tanzania	13	1	2	0	1	1	20	0	25	1	0	146	13	NA	146		146	406	NA	100		9.1	100	NA		1	1	0
	50	Kweka E et al	2015		86	79	50	LLIN	Duranet	1	An. gambiae s.l.	An. gambiae s.l.	East	3	alphacypermethrin	pyrethroid	Mabogini_Tanzania	13	1	2	0	1	0	0	0	25	1	0	146	8	NA	146		146	406	NA	99.8		5.3	99.8	NA		1	1	0
	50	Kweka E et al	2015		86	79	50	LLIN	Duranet	1	An. gambiae s.l.	An. gambiae s.l.	East	3	alphacypermethrin	pyrethroid	Mabogini_Tanzania	13	1	2	0	1	1	20	0	25	1	0	146	9	NA	99		99	406	NA	67.9		6.3	67.9	NA		1	1	0
	51	Tungu P et al	2015		87	80	51	Untreated net	Untreated	NA	An. funestus	An. funestus	East	2	untreated	untreated	Muheza_Tanzania	17	1	1	1	0	0	0	0	36	1	1	136	32	66.64	5.032		5.032	NA	NA	3.7		23.5	3.7	49		1	1	0
	51	Tungu P et al	2015		87	80	51	LLIN	MiraNet	1	An. funestus	An. funestus	East	2	alphacypermethrin	pyrethroid	Muheza_Tanzania	17	1	2	0	1	0	0	0	36	1	0	146	10	130	8		8	136	NA	5.7		6.6	5.7	88.7		1	1	0
	51	Tungu P et al	2015		87	80	51	LLIN	MiraNet	1	An. funestus	An. funestus	East	2	alphacypermethrin	pyrethroid	Muheza_Tanzania	17	1	2	0	1	1	20	0	36	1	0	146	29	NA	8		8	136	NA	5.8		19.9	5.8	NA		1	1	0
	51	Tungu P et al	2015		87	80	51	LLIN	MAGNet	1	An. funestus	An. funestus	East	2	alphacypermethrin	pyrethroid	Muheza_Tanzania	17	1	2	0	1	0	0	0	36	1	0	146	18	NA	8		8	136	NA	5.7		12.4	5.7	NA		1	1	0
	51	Tungu P et al	2015		87	80	51	LLIN	MAGNet	1	An. funestus	An. funestus	East	2	alphacypermethrin	pyrethroid	Muheza_Tanzania	17	1	2	0	1	1	20	0	36	1	0	146	20	NA	8		8	136	NA	5.3		13.8	5.3	NA		1	1	0
	51	Tungu P et al	2015		87	80	51	CTN	-	NA	An. funestus	An. funestus	East	2	alphacypermethrin	pyrethroid	Muheza_Tanzania	17	1	2	0	1	1	3	0	36	1	0	146	21	107	7		7	136	NA	5		14.3	5	73.1		1	1	0
	52	Tungu P et al	2015		88	81	52	Untreated net	Untreated	NA	An. funestus	An. funestus	East	2	untreated	untreated	Muheza_Tanzania	17	1	1	1	0	0	0	0	36	1	1	126	36	65.016	9.954		9.954	NA	NA	7.9		28.6	7.9	51.6		1	1	0
	52	Tungu P et al	2015		88	81	52	LLIN	PandaNet 2.0	1	An. funestus	An. funestus	East	2	deltamethrin	pyrethroid	Muheza_Tanzania	17	1	3	0	1	0	0	0	36	1	0	146	9	123	38		38	126	NA	26.2		6.2	26.2	84.1		1	1	0
	52	Tungu P et al	2015		88	81	52	LLIN	PermaNet 2.0	1	An. funestus	An. funestus	East	2	deltamethrin	pyrethroid	Muheza_Tanzania	17	1	3	0	1	0	0	0	36	1	0	146	34	128	36		36	126	NA	24.4		23.6	24.4	87.8		1	1	0
	52	Tungu P et al	2015		88	81	52	LLIN	PandaNet 2.0	1	An. funestus	An. funestus	East	2	deltamethrin	pyrethroid	Muheza_Tanzania	17	1	3	0	1	1	20	0	36	1	0	146	17	137	29		29	126	NA	20		11.6	20	93.5		1	1	0
	52	Tungu P et al	2015		88	81	52	LLIN	PermaNet 2.0	1	An. funestus	An. funestus	East	2	deltamethrin	pyrethroid	Muheza_Tanzania	17	1	3	0	1	1	20	0	36	1	0	146	18	129	27		27	126	NA	18.2		12.2	18.2	88.5		1	1	0
	52	Tungu P et al	2015		88	81	52	CTN	-	NA	An. funestus	An. funestus	East	2	deltamethrin	pyrethroid	Muheza_Tanzania	17	1	3	0	1	1	4	0	36	1	0	146	33	99	7		7	126	NA	5.1		22.7	5.1	67.7		1	1	0
	52	Tungu P et al	2015		88	81	52	Untreated net	Untreated	NA	An. gambiae s.l.	An. gambiae s.l.	East	3	untreated	untreated	Muheza_Tanzania	17	1	1	1	0	0	0	0	36	1	1	29	10	20.01	2.987		2.987	NA	NA	10.3		34.5	10.3	69		1	1	0
	52	Tungu P et al	2015		88	81	52	LLIN	PandaNet 2.0	1	An. gambiae s.l.	An. gambiae s.l.	East	3	deltamethrin	pyrethroid	Muheza_Tanzania	17	1	3	0	1	0	0	0	36	1	0	146	10	136	25		25	29	NA	17.2		6.9	17.2	93.1		1	1	0
	52	Tungu P et al	2015		88	81	52	LLIN	PermaNet 2.0	1	An. gambiae s.l.	An. gambiae s.l.	East	3	deltamethrin	pyrethroid	Muheza_Tanzania	17	1	3	0	1	0	0	0	36	1	0	146	22	129	24		24	29	NA	16.4		14.8	16.4	88.5		1	1	0
	52	Tungu P et al	2015		88	81	52	LLIN	PandaNet 2.0	1	An. gambiae s.l.	An. gambiae s.l.	East	3	deltamethrin	pyrethroid	Muheza_Tanzania	17	1	3	0	1	1	20	0	36	1	0	146	17	138	11		11	29	NA	7.7		11.5	7.7	94.2		1	1	0
	52	Tungu P et al	2015		88	81	52	LLIN	PermaNet 2.0	1	An. gambiae s.l.	An. gambiae s.l.	East	3	deltamethrin	pyrethroid	Muheza_Tanzania	17	1	3	0	1	1	20	0	36	1	0	146	45	135	11		11	29	NA	7.7		30.8	7.7	92.3		1	1	0
	52	Tungu P et al	2015		88	81	52	CTN	-	NA	An. gambiae s.l.	An. gambiae s.l.	East	3	deltamethrin	pyrethroid	Muheza_Tanzania	17	1	3	0	1	1	4	0	36	1	0	146	40	96	8		8	29	NA	5.5		27.4	5.5	65.8		1	1	0
	53	N'Guessan R et al	2015		89	82	53	Untreated net	Untreated	NA	An. coluzzii	An. gambiae s.l.	West	3	untreated	untreated	Mbe_Cotedivoire	16	1	1	1	0	0	0	0	36	1	0	146	77	NA	3		3	NA	NA	2.1		52.7	2.1	NA		1	1	0
	53	N'Guessan R et al	2015		89	82	53	LLIN	Veeralin	2	An. coluzzii	An. gambiae s.l.	West	3	alphacypermethrin + PBO	pyrethroid + PBO	Mbe_Cotedivoire	16	2	10	0	1	0	0	0	36	1	0	146	28	NA	78		78	146	NA	53.7		19	53.7	NA		1	1	0
	53	N'Guessan R et al	2015		89	82	53	LLIN	Veeralin	2	An. coluzzii	An. gambiae s.l.	West	3	alphacypermethrin + PBO	pyrethroid + PBO	Mbe_Cotedivoire	16	2	10	0	1	1	5	0	36	1	0	146	43	NA	59		59	146	NA	40.7		29.5	40.7	NA		1	1	0
	53	N'Guessan R et al	2015		89	82	53	LLIN	Veeralin	2	An. coluzzii	An. gambiae s.l.	West	3	alphacypermethrin + PBO	pyrethroid + PBO	Mbe_Cotedivoire	16	2	10	0	1	1	10	0	36	1	0	146	44	NA	51		51	146	NA	35		30.2	35	NA		1	1	0
	53	N'Guessan R et al	2015		89	82	53	LLIN	Veeralin	2	An. coluzzii	An. gambiae s.l.	West	3	alphacypermethrin + PBO	pyrethroid + PBO	Mbe_Cotedivoire	16	2	10	0	1	1	15	0	36	1	0	146	37	NA	60		60	146	NA	41.2		25.1	41.2	NA		1	1	0
	53	N'Guessan R et al	2015		89	82	53	LLIN	Veeralin	2	An. coluzzii	An. gambiae s.l.	West	3	alphacypermethrin + PBO	pyrethroid + PBO	Mbe_Cotedivoire	16	2	10	0	1	1	20	0	36	1	0	146	46	NA	50		50	146	NA	34.5		31.6	34.5	NA		1	1	0
	54	Tungu K et al	2013		91	84	54	Untreated net	Untreated	NA	An. gambiae	An. gambiae s.l.	East	3	untreated	untreated	Muheza_Tanzania	17	1	1	1	0	0	0	0	36	1	0	146	38	108	15		15	NA	NA	10.3		25.8	10.3	73.9		1	1	0
	54	Tungu K et al	2013		91	84	54	LLIN	Yahe	1	An. gambiae	An. gambiae s.l.	East	3	deltamethrin	pyrethroid	Muheza_Tanzania	17	1	3	0	1	0	0	0	36	1	0	146	20	132	59		59	146	NA	40.2		13.4	40.2	90.6		1	1	0
	54	Tungu K et al	2013		91	84	54	LLIN	Yahe	1	An. gambiae	An. gambiae s.l.	East	3	deltamethrin	pyrethroid	Muheza_Tanzania	17	1	3	0	1	1	20	0	36	1	0	146	25	128	44		44	146	NA	30.3		17.3	30.3	87.5		1	1	0
	54	Tungu K et al	2013		91	84	54	LLIN	PermaNet 2.0	1	An. gambiae	An. gambiae s.l.	East	3	deltamethrin	pyrethroid	Muheza_Tanzania	17	1	3	0	1	0	0	0	36	1	0	146	9	137	46		46	146	NA	31.5		5.9	31.5	94.1		1	1	0
	54	Tungu K et al	2013		91	84	54	LLIN	PermaNet 2.0	1	An. gambiae	An. gambiae s.l.	East	3	deltamethrin	pyrethroid	Muheza_Tanzania	17	1	3	0	1	1	20	0	36	1	0	146	18	133	43		43	146	NA	29.7		12.4	29.7	90.9		1	1	0
	54	Tungu K et al	2013		91	84	54	CTN	-	NA	An. gambiae	An. gambiae s.l.	East	3	deltamethrin	pyrethroid	Muheza_Tanzania	17	1	3	0	1	1	3	0	36	1	0	146	19	130	39		39	146	NA	26.8		12.8	26.8	89.2		1	1	0
	55	Tungu PK et al	2012		94	87	55	Untreated net	Untreated	NA	An. gambiae s.s.	An. gambiae s.l.	East	3	untreated	untreated	Muheza_Tanzania	17	1	1	1	0	0	0	0	72	1	1	68	49	32	6		6	NA	0	8.82353		72.0588	8.82353	47.0588		1	1	0
	55	Tungu PK et al	2012		94	87	55	LLIN	Olyset Net	1	An. gambiae s.s.	An. gambiae s.l.	East	3	permethrin	pyrethroid	Muheza_Tanzania	17	1	4	0	1	0	0	0	72	1	1	13	0	4	13		13	68	80.8824	100		0	100	30.7692		1	1	0
	55	Tungu PK et al	2012		94	87	55	LLIN	Olyset Net	1	An. gambiae s.s.	An. gambiae s.l.	East	3	permethrin	pyrethroid	Muheza_Tanzania	17	1	4	0	1	1	20	0	72	1	1	43	4	35	32		32	68	36.7647	74.4186		9.30233	74.4186	81.3953		1	1	0
	55	Tungu PK et al	2012		94	87	55	CTN	permethrin	NA	An. gambiae s.s.	An. gambiae s.l.	East	3	permethrin	pyrethroid	Muheza_Tanzania	17	1	4	0	1	1	1	0	72	1	1	107	13	95	84		84	68	-57.3529	78.5047		12.1495	78.5047	88.785		1	1	0
	55	Tungu PK et al	2012		94	87	55	LLIN	Olyset Plus	2	An. gambiae s.s.	An. gambiae s.l.	East	3	permethrin + PBO	pyrethroid + PBO	Muheza_Tanzania	17	2	10	0	1	0	0	0	72	1	1	44	4	38	43		43	68	35.2941	97.7273		9.09091	97.7273	86.3636		1	1	0
	55	Tungu PK et al	2012		94	87	55	LLIN	Olyset Plus	2	An. gambiae s.s.	An. gambiae s.l.	East	3	permethrin + PBO	pyrethroid + PBO	Muheza_Tanzania	17	2	10	0	1	1	20	0	72	1	1	52	0	37	47		47	68	23.5294	90.3846		0	90.3846	71.1538		1	1	0
	56	Sidick I et al	2011		95	88	56	Untreated net	Untreated	NA	An. gambiae s.l.	An. gambiae s.l.	West	3	untreated	untreated	Malanville_Benin	15	1	1	1	0	0	0	0	72	1	0	146	55	22	1		1	NA	NA	1		38	1	15		1	1	0
	56	Sidick I et al	2011		95	88	56	CTN	deltamethrin	NA	An. gambiae s.l.	An. gambiae s.l.	West	3	deltamethrin	pyrethroid	Malanville_Benin	15	1	3	0	1	1	2	0	72	1	0	146	22	NA	64		64	146	NA	44		15	44	NA		1	1	0
	57	Chabi J et al	2009		97	90	57	Untreated net	Untreated	NA	An. gambiae s.l.	An. gambiae s.l.	West	3	untreated	untreated	Malanville_Benin	15	1	1	1	0	0	0	0	72	1	1	285	107	121.98	11.97		11.97	NA	NA	4.2		37.5	4.2	42.8		1	1	0
	57	Chabi J et al	2009		97	90	57	CTN	deltamethrin	NA	An. gambiae s.l.	An. gambiae s.l.	West	3	deltamethrin	pyrethroid	Malanville_Benin	15	1	3	0	1	0	0	0	72	1	0	146	8	94	101		101	285	NA	69.5		5.8	69.5	64.2		1	1	0
	57	Chabi J et al	2009		97	90	57	CTN	deltamethrin	NA	An. gambiae s.l.	An. gambiae s.l.	West	3	deltamethrin	pyrethroid	Malanville_Benin	15	1	3	0	1	1	3	0	72	1	0	146	15	83	89		89	285	NA	61.2		10.4	61.2	56.9		1	1	0
	57	Chabi J et al	2009		97	90	57	LLIN	DawaPlus	1	An. gambiae s.l.	An. gambiae s.l.	West	3	deltamethrin	pyrethroid	Malanville_Benin	15	1	3	0	1	1	20	0	72	1	0	146	6	90	95		95	285	NA	65.2		4.4	65.2	61.8		1	1	0
	57	Chabi J et al	2009		97	90	57	LLIN	DawaPlus 2.0	1	An. gambiae s.l.	An. gambiae s.l.	West	3	deltamethrin	pyrethroid	Malanville_Benin	15	1	3	0	1	0	0	0	72	1	0	146	10	78	108		108	285	NA	74.1		6.7	74.1	53.5		1	1	0
	57	Chabi J et al	2009		97	90	57	LLIN	DawaPlus 2.0	1	An. gambiae s.l.	An. gambiae s.l.	West	3	deltamethrin	pyrethroid	Malanville_Benin	15	1	3	0	1	1	20	0	72	1	0	146	7	84	89		89	285	NA	61.1		4.8	61.1	57.6		1	1	0
	58	Tungu PK et al	2009		98	91	58	Untreated net	Untreated	NA	An. gambiae	An. gambiae s.l.	East	3	untreated	untreated	Muheza_Tanzania	17	1	1	1	0	0	0	0	54	1	0	146	31	130	1		1	NA	NA	0.9		21.3	0.9	88.9		1	1	0
	58	Tungu PK et al	2009		98	91	58	LLIN	DawaPlus 2.0	1	An. gambiae	An. gambiae s.l.	East	3	deltamethrin	pyrethroid	Muheza_Tanzania	17	1	3	0	1	0	0	0	54	1	0	146	15	141	133		133	285	NA	91.2		10.5	91.2	96.5		1	1	0
	58	Tungu PK et al	2009		98	91	58	LLIN	DawaPlus 2.0	1	An. gambiae	An. gambiae s.l.	East	3	deltamethrin	pyrethroid	Muheza_Tanzania	17	1	3	0	1	1	20	0	54	1	0	146	16	141	99		99	285	NA	67.7		11	67.7	96.3		1	1	0
	58	Tungu PK et al	2009		98	91	58	CTN	deltamethrin	NA	An. gambiae	An. gambiae s.l.	East	3	deltamethrin	pyrethroid	Muheza_Tanzania	17	1	3	0	1	0	0	0	54	1	0	146	21	136	140		140	285	NA	95.6		14.5	95.6	93.1		1	1	0
	58	Tungu PK et al	2009		98	91	58	CTN	deltamethrin	NA	An. gambiae	An. gambiae s.l.	East	3	deltamethrin	pyrethroid	Muheza_Tanzania	17	1	3	0	1	1	20	0	54	1	0	146	36	143	73		73	285	NA	50.2		24.4	50.2	98		1	1	0
	58	Tungu PK et al	2009		98	91	58	CTN	deltamethrin	NA	An. gambiae	An. gambiae s.l.	East	3	deltamethrin	pyrethroid	Muheza_Tanzania	17	1	3	0	1	1	3	0	54	1	0	146	14	138	84		84	285	NA	57.3		9.4	57.3	94.7		1	1	0
	59	Dabire et al	2008		99	92	59	Untreated net	Untreated	NA	An. gambiae	An. gambiae s.l.	West	3	untreated	untreated	VDK_BurkinaFaso	27	1	1	1	0	0	0	0	35	1	1	365	238	127.02	4.015		4.015	NA	NA	1.1		65.2	1.1	34.8		1	1	0
	59	Dabire et al	2008		99	92	59	LLIN	ICON MAXX-Net	1	An. gambiae	An. gambiae s.l.	West	3	lambdacyhalothrin	pyrethroid	VDK_BurkinaFaso	27	1	5	0	1	1	20	0	35	1	0	146	57	NA	28		28	365	NA	19.5		39.2	19.5	NA		1	1	0
	59	Dabire et al	2008		99	92	59	CTN	lambdacyhalothrin	NA	An. gambiae	An. gambiae s.l.	West	3	lambdacyhalothrin	pyrethroid	VDK_BurkinaFaso	27	1	5	0	1	1	1	0	35	1	0	146	54	NA	23		23		NA	16		36.9	16	NA		1	1	0
	60	Tungu PK et al	2008		71	66	60	Untreated net	Untreated	NA	An. gambiae	An. gambiae s.l.	East	3	untreated	untreated	Muheza_Tanzania	17	1	1	1	0	0	0	0	36	1	0	146	47	112	17		17	NA	NA	11.8		32.1	11.8	77		1	1	0
	60	Tungu PK et al	2008		71	66	60	LLIN	ICON MAXX-Net	1	An. gambiae	An. gambiae s.l.	East	3	lambdacyhalothrin	pyrethroid	Muheza_Tanzania	17	1	5	0	1	1	20	0	36	1	0	146	20	134	128		128	146	NA	87.5		13.7	87.5	91.8		1	1	0
	60	Tungu PK et al	2008		71	66	60	CTN	lambdacyhalothrin	NA	An. gambiae	An. gambiae s.l.	East	3	lambdacyhalothrin	pyrethroid	Muheza_Tanzania	17	1	5	0	1	1	2	0	36	1	0	146	20	137	96		96	146	NA	65.9		13.9	65.9	93.6		1	1	0
	60	Tungu PK et al	2008		71	66	60	Untreated net	Untreated	NA	An. funestus	An. funestus	East	3	untreated	untreated	Muheza_Tanzania	17	1	1	1	0	0	0	0	36	1	0	146	35	116	22		22	NA	NA	15.1		24.3	15.1	79.6		1	1	0
	60	Tungu PK et al	2008		71	66	60	LLIN	ICON MAXX-Net	1	An. funestus	An. funestus	East	3	lambdacyhalothrin	pyrethroid	Muheza_Tanzania	17	1	5	0	1	1	20	0	36	1	0	146	27	126	123		123	146	NA	84.1		18.3	84.1	86.6		1	1	0
	60	Tungu PK et al	2008		71	66	60	CTN	lambdacyhalothrin	NA	An. funestus	An. funestus	East	3	lambdacyhalothrin	pyrethroid	Muheza_Tanzania	17	1	5	0	1	1	2	0	36	1	0	146	13	139	83		83	146	NA	56.7		9	56.7	95.5		1	1	0
	61	Adeogun et al	2012		116	109	61	Untreated net	Untreated	NA	An. gambiae s.s.	An. gambiae s.l.	West	3	untreated	untreated	Nigeria_NewBussa	20	1	1	1	0	0	0	0	36	0	1	470	270	110	20		20	NA	0	4.25532		57.4468	4.25532	23.4043		1	1	0
	61	Adeogun et al	2012		116	109	61	LLIN	Olyset Net	1	An. gambiae s.s.	An. gambiae s.l.	West	3	permethrin	pyrethroid	Nigeria_NewBussa	20	1	4	0	1	0	0	0	36	0	1	368	47	162	144		144	470	21.7021	39.1304		12.7717	39.1304	44.0217		1	1	0
	61	Adeogun et al	2012		116	109	61	LLIN	Olyset Net	1	An. gambiae s.s.	An. gambiae s.l.	West	3	permethrin	pyrethroid	Nigeria_NewBussa	20	1	4	0	1	1	20	0	36	0	1	376	68	161	104		104	470	20	27.6596		18.0851	27.6596	42.8191		1	1	0
	61	Adeogun et al	2012		116	109	61	CTN	unknown	NA	An. gambiae s.s.	An. gambiae s.l.	West	3	unknown	unknown	Nigeria_NewBussa	20	1	6	0	1	1	5	0	36	0	1	392	108	132	70		70	470	16.5957	17.8571		27.551	17.8571	33.6735		1	1	0
	61	Adeogun et al	2012		116	109	61	LLIN	PermaNet 3.0	2	An. gambiae s.s.	An. gambiae s.l.	West	3	deltamethrin + PBO	pyrethroid + PBO	Nigeria_NewBussa	20	2	10	0	1	0	0	0	36	0	1	344	10	142	252		252	470	26.8085	73.2558		2.90698	73.2558	41.2791		1	1	0
	61	Adeogun et al	2012		116	109	61	LLIN	PermaNet 3.0	2	An. gambiae s.s.	An. gambiae s.l.	West	3	deltamethrin + PBO	pyrethroid + PBO	Nigeria_NewBussa	20	2	10	0	1	1	20	0	36	0	1	356	16	139	246		246	470	24.2553	69.1011		4.49438	69.1011	39.0449		1	1	0
	62	Chouaibou et al	2006		117	110	62	Untreated net	Untreated	NA	An. gambiae s.l.	An. gambiae s.l.	West	3	untreated	untreated	Pitoa_Cameroon	22	1	1	1	0	0	0	0	120	1	1	111	101	33	11		11	NA	0	9.90991		91	9.90991	29.7297		1	1	0
	62	Chouaibou et al	2006		117	110	62	CTN	bifenthrin	NA	An. gambiae s.l.	An. gambiae s.l.	West	3	bifenthrin	pyrethroid	Pitoa_Cameroon	22	1	7	0	1	0	0	0	120	1	1	21	7	13	19		19	111	81.1	90.4762		33.3	90.4762	61.9048		1	1	0
	62	Chouaibou et al	2006		117	110	62	CTN	bifenthrin	NA	An. gambiae s.l.	An. gambiae s.l.	West	3	bifenthrin	pyrethroid	Pitoa_Cameroon	22	1	7	0	1	0	0	0	120	1	1	184	155	82	38		38	111	-65.8	20.6522		84.2	20.6522	44.5652		1	1	0
	62	Chouaibou et al	2006		117	110	62	Untreated net	Untreated	NA	An. funestus	An. funestus	West	2	untreated	untreated	Pitoa_Cameroon	22	1	1	1	0	0	0	0	120	1	1	122	117	25	6		6	NA	0	4.91803		95.9	4.91803	20.4918		1	1	0
	62	Chouaibou et al	2006		117	110	62	CTN	bifenthrin	NA	An. funestus	An. funestus	West	2	bifenthrin	pyrethroid	Pitoa_Cameroon	22	1	7	0	1	0	0	0	120	1	1	13	5	4	10		10	122	89.3	76.9231		38.5	76.9231	30.7692		1	1	0
	62	Chouaibou et al	2006		117	110	62	CTN	bifenthrin	NA	An. funestus	An. funestus	West	2	bifenthrin	pyrethroid	Pitoa_Cameroon	22	1	7	0	1	0	0	0	120	1	1	209	185	33	20		20	122	-71.3	9.56938		88.5	9.56938	15.7895		1	1	0
	63	Corbel et al	2004		118	111	63	Untreated net	Untreated	NA	An. gambiae s.s.	An. gambiae s.l.	West	3	untreated	untreated	Cotonou_Benin	2	1	1	1	0	0	0	0	36	1	1	520	357	38	142		142	NA	0	27.3077		68.7	27.3077	7.30769		1	1	0
	63	Corbel et al	2004		118	111	63	CTN	Peripel	NA	An. gambiae s.s.	An. gambiae s.l.	West	3	permethrin	pyrethroid	Cotonou_Benin	2	1	4	0	1	0	0	0	36	1	1	79	43	32	20		20	520	84.8	25.3165		54.4	25.3165	40.5063		1	1	0
	63	Corbel et al	2004		118	111	63	CTN	Peripel	NA	An. gambiae s.s.	An. gambiae s.l.	West	3	permethrin	pyrethroid	Cotonou_Benin	2	1	4	0	1	0	0	0	36	1	1	86	32	28	22		22	520	83.5	25.5814		37.2	25.5814	32.5581		1	1	0
	63	Corbel et al	2004		118	111	63	CTN	Peripel	NA	An. gambiae s.s.	An. gambiae s.l.	West	3	permethrin	pyrethroid	Cotonou_Benin	2	1	4	0	1	0	0	0	36	1	1	56	26	31	14		14	520	89.2	25		46.4	25	55.3571		1	1	0
	63	Corbel et al	2004		118	111	63	CTN	Peripel	NA	An. gambiae s.s.	An. gambiae s.l.	West	3	permethrin	pyrethroid	Cotonou_Benin	2	1	4	0	1	0	0	0	36	1	1	60	27	40	10		10	520	88.5	16.6667		45	16.6667	66.6667		1	1	0
	63	Corbel et al	2004		118	111	63	CTN	Peripel	NA	An. gambiae s.s.	An. gambiae s.l.	West	3	permethrin	pyrethroid	Cotonou_Benin	2	1	4	0	1	0	0	0	36	1	1	38	8	34	20		20	520	92.7	52.6316		21.1	52.6316	89.4737		1	1	0
	64	Fane et al	2012		120	113	64	Untreated net	Untreated	NA	An. gambiae s.l.	An. gambiae s.l.	West	3	untreated	untreated	Koumantou_Mali	9	1	1	1	0	0	0	0	45	1	1	480	231	NA	2		2	NA	0	0.416667		48.1	0.416667	NA		1	1	0
	64	Fane et al	2012		120	113	64	CTN	Fendona 6SC	NA	An. gambiae s.l.	An. gambiae s.l.	West	3	alphacypermethrin	pyrethroid	Koumantou_Mali	9	1	2	0	1	0	0	0	45	1	1	361	124	NA	102		102	480	24.8	28.2548		34.3	28.2548	NA		1	1	0
	65	Fane et al	2012		121	113	65	Untreated net	Untreated	NA	An. gambiae s.l.	An. gambiae s.l.	West	3	untreated	untreated	Selingue_Mali	23	1	1	1	0	0	0	0	45	1	1	583	75	NA	100		100	NA	0	17.1527		12.9	17.1527	NA		1	1	0
	65	Fane et al	2012		121	113	65	CTN	Fendona 6SC	NA	An. gambiae s.l.	An. gambiae s.l.	West	3	alphacypermethrin	pyrethroid	Selingue_Mali	23	1	2	0	1	0	0	0	45	1	1	233	25	NA	122		122	583	60	52.3605		10.7	52.3605	NA		1	1	0
	66	Fanello et al	1999		122	114	66	Untreated net	Untreated	NA	An. gambiae s.s.	An. gambiae s.l.	West	3	untreated	untreated	Yaokoffikro_Cotedivoire	29	1	1	1	0	0	0	0	40	1	1	126	52	NA	34		34	NA	0	26.9841		41.3	26.9841	NA		1	1	0
	66	Fanello et al	1999		122	114	66	Untreated net	Untreated	NA	An. gambiae s.s.	An. gambiae s.l.	West	3	untreated	untreated	Yaokoffikro_Cotedivoire	29	1	1	1	0	0	0	0	40	1	1	172	74	NA	56		56	NA	0	32.5581		43	32.5581	NA		1	1	0
	66	Fanello et al	1999		122	114	66	CTN	Vectron 10% EW	NA	An. gambiae s.s.	An. gambiae s.l.	West	3	etofenprox	pyrethroid	Yaokoffikro_Cotedivoire	29	1	8	0	1	0	0	0	40	1	1	140	74	NA	28		28	149	6.04	20		52.9	20	NA		1	1	0
	66	Fanello et al	1999		122	114	66	CTN	Fendona 15% WG	NA	An. gambiae s.s.	An. gambiae s.l.	West	3	alphacypermethrin	pyrethroid	Yaokoffikro_Cotedivoire	29	1	2	0	1	0	0	0	40	1	1	378	106	NA	70		70	149	-153.7	18.5185		28	18.5185	NA		1	1	0
	66	Fanello et al	1999		122	114	66	CTN	Actellic 50% EC	NA	An. gambiae s.s.	An. gambiae s.l.	West	3	pirimiphos-methyl	organophosphate	Yaokoffikro_Cotedivoire	29	1	16	0	1	0	0	0	40	1	1	269	116	NA	269		269	149	42.766	100		43.1227	100	NA		1	1	0
	66	Fanello et al	1999		122	114	66	CTN	Marshal 20% CS	NA	An. gambiae s.s.	An. gambiae s.l.	West	3	carbosulfan	carbamate	Yaokoffikro_Cotedivoire	29	1	17	0	1	0	0	0	40	1	1	158	24	NA	146		146	149		92.4051		15.1899	92.4051	NA		1	1	0
	67	Guillet et al	2008		123	115	67	Untreated net	Untreated	NA	An. gambiae s.s.	An. gambiae s.l.	West	3	untreated	untreated	Yaokoffikro_Cotedivoire	29	1	1	1	0	0	0	0	42	1	1	84	11	31	8		8	NA	0	9.52381		13.1	9.52381	36.9048		1	1	0
	67	Guillet et al	2008		123	115	67	CTN	Talstar 80 SC	NA	An. gambiae s.s.	An. gambiae s.l.	West	3	bifenthrin	pyrethroid	Yaokoffikro_Cotedivoire	29	1	7	0	1	0	0	0	42	1	1	89	7	42	74		74	84	-6	83.1461		7.9	83.1461	47.191		1	1	0
	67	Guillet et al	2008		123	115	67	LLIN	PermaNet	1	An. gambiae s.s.	An. gambiae s.l.	West	3	deltamethrin	pyrethroid	Yaokoffikro_Cotedivoire	29	1	3	0	1	0	0	0	42	1	1	69	4	20	60		60	84	18	86.9565		5.8	86.9565	28.9855		1	1	0
	67	Guillet et al	2008		123	115	67	CTN	Marshal 25 CS	NA	An. gambiae s.s.	An. gambiae s.l.	West	3	carbosulfan	carbamate	Yaokoffikro_Cotedivoire	29	1	17	0	1	0	0	0	42	1	1	62	2	16	56		56	84	26.1905	90.3226		3.22581	90.3226	25.8065		1	1	0
	67	Guillet et al	2008		123	115	67	CTN	carbosulfan + deltamethrin	NA	An. gambiae s.s.	An. gambiae s.l.	West	3	carbosulfan + deltamethrin	pyrethroid + carbamate	Yaokoffikro_Cotedivoire	29	2	18	0	1	0	0	0	42	1	1	70	8	28	62		62	84	16.6667	88.5714		11.4286	88.5714	40		1	1	0
	67	Guillet et al	2008		123	115	67	CTN	carbosulfan + bifenthrin	NA	An. gambiae s.s.	An. gambiae s.l.	West	3	bifenthrin + carbosulfan	pyrethroid + carbamate	Yaokoffikro_Cotedivoire	29	2	18	0	1	0	0	0	42	1	1	107	7	39	99		99	84	-27.381	92.5234		6.54206	92.5234	36.4486		1	1	0
	68	Hougard et al	2003		124	116	68	Untreated net	Untreated	NA	An. gambiae s.l.	An. gambiae s.l.	West	3	untreated	untreated	Mbe_Cotedivoire	16	1	1	1	0	0	0	0	78	1	1	1763	247	696	124		124	NA	0	7.03347		14	7.03347	39.4782		1	1	0
	68	Hougard et al	2003		124	116	68	CTN	Talstar 80 SC	NA	An. gambiae s.l.	An. gambiae s.l.	West	3	bifenthrin	pyrethroid	Mbe_Cotedivoire	16	1	7	0	1	0	0	0	78	1	1	629	55	331	397		397	1763	64.3222	63.1161		8.7	63.1161	52.6232		1	1	0
	68	Hougard et al	2003		124	116	68	CTN	Talstar 80 SC + Marshall 25 CS	NA	An. gambiae s.l.	An. gambiae s.l.	West	3	bifenthrin + carbosulfan	pyrethroid + carbamate	Mbe_Cotedivoire	16	2	18	0	1	0	0	0	78	1	1	846	64	475	575		575	1763	52.0136	67.9669		7.56501	67.9669	56.1466		1	1	0
	68	Hougard et al	2003		124	116	68	CTN	Talstar 80 SC + Marshall 25 CS	NA	An. gambiae s.l.	An. gambiae s.l.	West	3	bifenthrin + carbosulfan	pyrethroid + carbamate	Mbe_Cotedivoire	16	2	18	0	1	0	0	0	78	1	1	613	29	238	443		443	1763	65.2297	72.2675		4.73083	72.2675	38.8254		1	1	0
	68	Hougard et al	2003		124	116	68	CTN	Marshall 25 CS	NA	An. gambiae s.l.	An. gambiae s.l.	West	3	carbosulfan	carbamate	Mbe_Cotedivoire	16	1	17	0	1	0	0	0	78	1	1	511	43	220	396		396	1763	71.0153	77.4951		8.41487	77.4951	43.0528		1	1	0
	69	Hougard et al	2003		125	116	69	Untreated net	Untreated	NA	An. gambiae s.l.	An. gambiae s.l.	West	3	untreated	untreated	Yaokoffikro_Cotedivoire	29	1	1	1	0	0	0	0	78	1	1	347	150	76	22		22	NA	0	6.34006		43.2	6.34006	21.902		1	1	0
	69	Hougard et al	2003		125	116	69	CTN	Talstar 80 SC	NA	An. gambiae s.l.	An. gambiae s.l.	West	3	bifenthrin	pyrethroid	Yaokoffikro_Cotedivoire	29	1	7	0	1	0	0	0	78	1	1	103	16	42	82		82	347	70.3	79.6117		15.5	79.6117	40.7767		1	1	0
	69	Hougard et al	2003		125	116	69	CTN	Talstar 80 SC + Marshall 25 CS	NA	An. gambiae s.l.	An. gambiae s.l.	West	3	bifenthrin + carbosulfan	pyrethroid + carbamate	Yaokoffikro_Cotedivoire	29	2	18	0	1	0	0	0	78	1	1	106	26	50	76		76	347	69.4524	71.6981		24.5283	71.6981	47.1698		1	1	0
	69	Hougard et al	2003		125	116	69	CTN	Talstar 80 SC + Marshall 25 CS	NA	An. gambiae s.l.	An. gambiae s.l.	West	3	bifenthrin + carbosulfan	pyrethroid + carbamate	Yaokoffikro_Cotedivoire	29	2	18	0	1	0	0	0	78	1	1	121	28	61	82		82	347	65.1297	67.7686		23.1405	67.7686	50.4132		1	1	0
	69	Hougard et al	2003		125	116	69	CTN	Marshall 25 CS	NA	An. gambiae s.l.	An. gambiae s.l.	West	3	carbosulfan	carbamate	Yaokoffikro_Cotedivoire	29	1	17	0	1	0	0	0	78	1	1	106	13	43	91		91	347	69.4524	85.8491		12.2642	85.8491	40.566		1	1	0
	70	Kitau et al	2014		126	117	70	Untreated net	Untreated	NA	An. arabiensis	An. gambiae s.l.	East	3	untreated	untreated	LowerMoshi_Tanzania	11	1	1	1	0	0	0	0	42	1	1	192	67	155	4		4	NA	0	2.08333		35	2.08333	80.7292		1	1	0
	70	Kitau et al	2014		126	117	70	LLIN	Olyset Net	1	An. arabiensis	An. gambiae s.l.	East	3	permethrin	pyrethroid	LowerMoshi_Tanzania	11	1	4	0	1	0	0	0	42	1	1	288	51	258	90		90	192	-50	31.25		18	31.25	89.5833		1	1	0
	71	Kolaczinski et al	2000		127	118	71	Untreated net	Untreated	NA	An. gambiae s.s.	An. gambiae s.l.	West	3	untreated	untreated	Yaokoffikro_Cotedivoire	29	1	1	1	0	0	0	0	16	1	1	121	54	NA	3		3	NA	0	2.47934		44.6281	2.47934	NA		1	1	0
	71	Kolaczinski et al	2000		127	118	71	CTN-old	Actellic 50% EC	NA	An. gambiae s.s.	An. gambiae s.l.	West	3	pirimiphos methyl	organophosphate	Yaokoffikro_Cotedivoire	29	1	16	0	1	0	0	0	16	1	1	100	75	NA	5		5	121	17.3554	5		75	5	NA		1	1	0
	71	Kolaczinski et al	2000		127	118	71	CTN-old	Vectron 10% EW	NA	An. gambiae s.s.	An. gambiae s.l.	West	3	etofenprox	pyrethroid	Yaokoffikro_Cotedivoire	29	1	8	0	1	0	0	0	16	1	1	77	50	NA	2		2	121	36.3636	2.5974		64.9351	2.5974	NA		1	1	0
	71	Kolaczinski et al	2000		127	118	71	CTN-old	Fendona 15% WG	NA	An. gambiae s.s.	An. gambiae s.l.	West	3	alphacypermethrin	pyrethroid	Yaokoffikro_Cotedivoire	29	1	2	0	1	0	0	0	16	1	1	101	53	NA	2		2	121	16.5289	1.9802		52.4752	1.9802	NA		1	1	0
	71	Kolaczinski et al	2000		127	118	71	CTN-old	Marshal 20% CS	NA	An. gambiae s.s.	An. gambiae s.l.	West	3	carbosulfan	carbamate	Yaokoffikro_Cotedivoire	29	1	17	0	1	0	0	0	16	1	1	56	6	NA	37		37	121	53.719	66.0714		10.7143	66.0714	NA		1	1	0
	72	Malima et al	2009		130	120	72	Untreated net	Untreated	NA	An. arabiensis	An. gambiae s.l.	East	3	untreated	untreated	LowerMoshi_Tanzania	11	1	1	1	0	0	0	0	24	1	1	1035	424	735	197		197	1035	0	19.0338		40.9662	19.0338	71.0145		1	1	0
	72	Malima et al	2009		130	120	72	CTN	carbosulfan	NA	An. arabiensis	An. gambiae s.l.	East	3	carbosulfan	carbamate	LowerMoshi_Tanzania	11	1	17	0	1	0	0	0	24	1	1	573	183	424	269		269	1035	44.6377	46.9459		31.9372	46.9459	73.9965		1	1	0
	72	Malima et al	2009		130	120	72	CTN	carbosulfan	NA	An. arabiensis	An. gambiae s.l.	East	3	carbosulfan	carbamate	LowerMoshi_Tanzania	11	1	17	0	1	0	0	0	24	1	1	596	61	387	322		322	1035	42.4155	54.0268		10.2349	54.0268	64.9329		1	1	0
	72	Malima et al	2009		130	120	72	CTN	carbosulfan	NA	An. arabiensis	An. gambiae s.l.	East	3	carbosulfan	carbamate	LowerMoshi_Tanzania	11	1	17	0	1	0	0	0	24	1	1	506	127	258	369		369	1035	51.1111	72.9249		25.0988	72.9249	50.9881		1	1	0
	73	Miller et al	1991		131	121	73	Untreated net	Untreated	NA	An. gambiae s.l.	An. gambiae s.l.	East	3	untreated	untreated	WaliKunda_TheGambia	28	1	1	1	0	0	0	0	18	1	1	43	13	NA	18		18	NA	0	41.8605		30.2326	41.8605	NA		1	1	0
	73	Miller et al	1991		131	121	73	CTN	Cymperator 10% EC	NA	An. gambiae s.l.	An. gambiae s.l.	East	3	cypermethrin	pyrethroid	WaliKunda_TheGambia	28	1	9	0	1	0	0	0	18	1	1	46	12	NA	41		41	43	-6.97674	89.1304		26.087	89.1304	NA		1	1	0
	73	Miller et al	1991		131	121	73	CTN	Descis 2.5% EC	NA	An. gambiae s.l.	An. gambiae s.l.	East	3	deltamethrin	pyrethroid	WaliKunda_TheGambia	28	1	3	0	1	0	0	0	18	1	1	38	9	NA	35		35	43	11.6279	92.1053		23.6842	92.1053	NA		1	1	0
	73	Miller et al	1991		131	121	73	CTN	Icon 2.5% EC	NA	An. gambiae s.l.	An. gambiae s.l.	East	3	lambdacyhalothrin	pyrethroid	WaliKunda_TheGambia	28	1	5	0	1	0	0	0	18	1	1	34	7	NA	31		31	43	20.9302	91.1765		20.5882	91.1765	NA		1	1	0
	73	Miller et al	1991		131	121	73	CTN	Imperator 25% EC	NA	An. gambiae s.l.	An. gambiae s.l.	East	3	permethrin	pyrethroid	WaliKunda_TheGambia	28	1	4	0	1	0	0	0	18	1	1	18	5	NA	12		12	43	58.1395	66.6667		27.7778	66.6667	NA		1	1	0
	73	Miller et al	1991		131	121	73	CTN	Actellic 50% EC	NA	An. gambiae s.l.	An. gambiae s.l.	East	3	pirimiphos-methyl	organophosphate	WaliKunda_TheGambia	28	1	16	0	1	0	0	0	18	1	1	48	13	NA	48		48	43	-11.6279	100		27.0833	100	NA		1	1	0
	73	Miller et al	1991		131	121	73	Untreated net	Untreated	NA	An. gambiae s.l.	An. gambiae s.l.	East	3	untreated	untreated	WaliKunda_TheGambia	28	1	1	1	0	1	3	0	18	1	1	30	13	NA	15		15	30	0	50		43.3333	50	NA		1	1	0
	73	Miller et al	1991		131	121	73	CTN	Cymperator 10% EC	NA	An. gambiae s.l.	An. gambiae s.l.	East	3	cypermethrin	pyrethroid	WaliKunda_TheGambia	28	1	9	0	1	1	3	0	18	1	1	44	8	NA	33		33	30	-46.6667	75		18.1818	75	NA		1	1	0
	73	Miller et al	1991		131	121	73	CTN	Descis 2.5% EC	NA	An. gambiae s.l.	An. gambiae s.l.	East	3	deltamethrin	pyrethroid	WaliKunda_TheGambia	28	1	3	0	1	1	3	0	18	1	1	34	11	NA	24		24	30	-13.3333	70.5882		32.3529	70.5882	NA		1	1	0
	73	Miller et al	1991		131	121	73	CTN	Icon 2.5% EC	NA	An. gambiae s.l.	An. gambiae s.l.	East	3	lambdacyhalothrin	pyrethroid	WaliKunda_TheGambia	28	1	5	0	1	1	3	0	18	1	1	42	11	NA	39		39	30	-40	92.8571		26.1905	92.8571	NA		1	1	0
	73	Miller et al	1991		131	121	73	CTN	Imperator 25% EC	NA	An. gambiae s.l.	An. gambiae s.l.	East	3	permethrin	pyrethroid	WaliKunda_TheGambia	28	1	4	0	1	1	3	0	18	1	1	31	7	NA	19		19	30	-3.33333	61.2903		22.5806	61.2903	NA		1	1	0
	73	Miller et al	1991		131	121	73	CTN	Actellic 50% EC	NA	An. gambiae s.l.	An. gambiae s.l.	East	3	pirimiphos-methyl	organophosphate	WaliKunda_TheGambia	28	1	16	0	1	1	3	0	18	1	1	43	12	NA	34		34	30	-43.3333	79.0698		27.907	79.0698	NA		1	1	0
	74	Mosha et al	2008		132	122	74	Untreated net	Untreated	NA	An. arabiensis	An. gambiae s.l.	East	3	untreated	untreated	Mabogini_Tanzania	13	1	1	1	0	0	0	0	12	1	1	511	137	376	27	27	27	NA	0	5.28376	5.28376	26.8102	5.28376	73.5812		1	1	0
	74	Mosha et al	2008		132	122	74	CTN	chlorfenapyr	NA	An. arabiensis	An. gambiae s.l.	East	4	chlorfenapyr	pyrrole	Mabogini_Tanzania	13	1	14	0	1	0	0	0	12	1	1	468	122	354	273	299	299	511	8.41487	58.3333	63.9	26.0684	63.9	75.641		1	1	0
	74	Mosha et al	2008		132	122	74	CTN	chlorfenapyr	NA	An. arabiensis	An. gambiae s.l.	East	5	chlorfenapyr	pyrrole	Mabogini_Tanzania	13	1	14	0	1	0	0	0	12	1	1	487	128	353	273	300	300	511	4.69667	56.0575	61.6	26.2834	61.6	72.4846		1	1	0
	74	Mosha et al	2008		132	122	74	CTN	chlorfenapyr	NA	An. arabiensis	An. gambiae s.l.	East	6	chlorfenapyr	pyrrole	Mabogini_Tanzania	13	1	14	0	1	0	0	0	12	1	1	540	143	433	293	316	316	511	-5.67515	54.2593	58.5	26.4815	58.5	80.1852		1	1	0
	75	Mosha et al	2008		133	122	75	Untreated net	Untreated	NA	An. arabiensis	An. gambiae s.l.	East	3	untreated	untreated	Mabogini_Tanzania	13	1	1	1	0	0	0	0	12	1	1	321	127	263	11	15	15	NA	0	3.42679	4.7	39.6	3.42679	81.9315		1	1	0
	75	Mosha et al	2008		133	122	75	CTN	deltamethrin	NA	An. arabiensis	An. gambiae s.l.	East	3	deltamethrin	pyrethroid	Mabogini_Tanzania	13	1	3	0	1	0	0	0	12	1	1	238	53	210	108		108	321	25.8567	45.3782		22.3	45.3782	88.2353		1	1	0
	75	Mosha et al	2008		133	122	75	CTN	chlorfenapyr	NA	An. arabiensis	An. gambiae s.l.	East	3	chlorfenapyr	pyrrole	Mabogini_Tanzania	13	1	14	0	1	0	0	0	12	1	1	422	106	342	216	240	240	321	-31.4642	51.1848	56.9	25.1185	56.9	81.0427		1	1	0
	75	Mosha et al	2008		133	122	75	CTN	chlorfenapyr	NA	An. arabiensis	An. gambiae s.l.	East	3	chlorfenapyr	pyrrole	Mabogini_Tanzania	13	1	14	0	1	0	0	0	12	1	1	265	58	227	112	122	122	321	17.4455	42.2642	46	21.8868	46	85.6604		1	1	0
	76	Darriet et al	1999		135	124	76	Untreated net	Untreated	NA	An. gambiae s.s.	An. gambiae s.l.	West	3	untreated	untreated	Yaokoffikro_Cotedivoire	29	1	1	1	0	0	0	0	18	0	1	373	254	90	16		16	NA	0	4.28954		68	4.28954	24.1287		1	1	0
	76	Darriet et al	1999		135	124	76	CTN	Peripel	NA	An. gambiae s.s.	An. gambiae s.l.	West	3	permethrin	pyrethroid	Yaokoffikro_Cotedivoire	29	1	4	0	1	0	0	0	18	0	1	307	95	132	123		123	373	17.7	40.0651		31	40.0651	42.9967		1	1	0
	76	Darriet et al	1999		135	124	76	CTN	K-Othrine SC	NA	An. gambiae s.s.	An. gambiae s.l.	West	3	deltamethrin	pyrethroid	Yaokoffikro_Cotedivoire	29	1	3	0	1	0	0	0	18	0	1	211	63	93	118		118	373	43.4	55.9242		30	55.9242	44.0758		1	1	0
	UNPUBLISHED DATA AVAILABLE ON REQUEST, SUBJECT TO PERMISSIONS FROM DATA OWNERS

## Sheet: data pyrrole impact analysis
author	publishedDate	Trial Code Database B	id	Orig_ID	Mosquito_species	is_washed	N_total_pyrethroid	N_72h_mort	N_dead_comb_pyrethroid	x	id_B	Orig_ID_B	Insecticide_class_B	is_washed_B	N_total_B	N_72h_mort_B	N_dead_comb_B	xx_B		Key
Camara et al	2018	7	37	12	An. gambiae s.s.	0	255	59	59	0.231373	40	12	pyrethroid + pyrrole	0	305	278	278	0.911475		author	Study author or data owners
Camara et al	2018	7	38	12	An. gambiae s.s.	1	348	83	83	0.238506	41	12	pyrethroid + pyrrole	1	369	311	311	0.842818		publishedDate	Date study published or if unpublished, details noted
N'Guessan et al	2016	28	142	40	An. gambiae s.l.	0	631	138	138	0.2187	146	40	pyrethroid + pyrrole	0	697	467	467	0.670014		Trial Code Database B	Link to study information in Trial Studies tab
N'Guessan et al	2016	28	143	40	An. gambiae s.l.	1	799	NA	98	0.122653	147	40	pyrethroid + pyrrole	1	616	420	420	0.681818		id	arbitrary id
N'Guessan et al	2016	28	144	40	An. gambiae s.l.	1	950	145	145	0.152632	148	40	pyrethroid + pyrrole	1	929	567	567	0.610334		Orig_ID	arbitrary id
Ngufor et al	2017	30	152	43	An. gambiae s.l.	0	175	45	45	0.257143	153	43	pyrethroid + pyrrole	0	251	185	185	0.737052		Mosquito_species	Species of mosquito examined
Tungu P et al	2016	46	241	79	An. funestus	0	94	35	35	0.37234	243	79	pyrethroid + pyrrole	0	63	38	38	0.603175		is_washed	logic key noting whether net is washed (1) or not (0)
Tungu P et al	2016	46	242	79	An. funestus	1	97	33	33	0.340206	244	79	pyrethroid + pyrrole	1	133	93	93	0.699248		N_total	Total number of mosquitoes in the pyrethroid-ITN trial arm
																				N_72h_mort	Total number of dead mosquitoes in pyrethroid-ITN trial arm
UNPUBLISHED DATA AVAILABLE ON REQUEST, SUBJECT TO PERMISSIONS FROM DATA OWNERS																				N_dead_comb	Total number dead if measured at 24 or 72 hours for pyrethroid-ITN trial arm
																				x	percentage mortality
																				id_B	arbitrary id
																				Orig_ID_B	arbitrary id
																				Insecticide_class_B	Species of mosquito examined
																				is_washed_B	logic key noting whether net is washed (1) or not (0)
																				N_total_B	Total number of mosquitoes in the pyrethroid-pyrrole ITN trial arm
																				N_72h_mort_B	Total number of dead mosquitoes in pyrethroid-pyrrole ITN trial arm
																				N_dead_comb_B	Total number dead if measured at 24 or 72 hours for pyrethroid-pyrrole ITN trial arm
																				xx_B	percentagemortality in pyrethroid-pyrrole huts

## Sheet: data PBO impact analysis
author	publishedDate	Trial Code Database B	country	Orig_ID	net_name.washes	comparison	species	N_total_pyrethroid	N_dead_comb_pyrethroid	x	N_total_B	N_dead_comb_B	xx_B	Hut	plot_code	data_visible	washed		Key
Allossogbe et al	2017	3	Cove_Benin	7	PermaNet 3.0	PermaNet 2.0	An. gambiae s.l.	249	27	0.108434	224	55	0.245536	West	0	1	0		author	Study author or data owners
Allossogbe et al	2017	3	Cove_Benin	7	Olyset Plus	Olyset Net	An. gambiae s.l.	371	25	0.0673854	317	27	0.0851735	West	0	1	0		publishedDate	Date study published or if unpublished, details noted
Corbel et al	2010	9	Malanville_Benin	14	PermaNet 3.0	PermaNet 2.0	An. gambiae s.s.	243	216	0.888889	214	207	0.96729	West	0	1	0		Trial Code Database B	Link to study information in Trial Studies tab
Corbel et al	2010	9	Malanville_Benin	14	PermaNet 3.0	PermaNet 2.0	An. gambiae s.s.	195	138	0.707692	210	147	0.7	West	0	1	1		country	arbitrary id
Corbel et al	2010	10	VDK_BurkinaFaso	15	PermaNet 3.0	PermaNet 2.0	An. gambiae s.s.	329	146	0.443769	463	362	0.781857	West	0	1	0		Orig_ID	arbitrary id
Corbel et al	2010	10	VDK_BurkinaFaso	15	PermaNet 3.0	PermaNet 2.0	An. gambiae s.s.	788	238	0.30203	724	357	0.493094	West	0	1	1		net_name.washes	Net brand tested against a pyrethroid only ITN
Corbel et al	2010	11	Pitoa_Cameroon	16	PermaNet 3.0	PermaNet 2.0	An. gambiae s.l.	105	87	0.828571	146	137	0.938356	West	0	1	0		comparison	Net brand of pyrethroid only ITN
Corbel et al	2010	11	Pitoa_Cameroon	16	PermaNet 3.0	PermaNet 2.0	An. gambiae s.l.	310	175	0.564516	163	127	0.779141	West	0	1	1		species	Species of mosquito examined
Ketoh et al	2018	14	Kolokope_Togo	20	PermaNet 3.0	Yorkool	An. gambiae s.l.	389	224	0.575835	310	257	0.829032	West	0	1	0		N_total_pyrethroid	Total number of mosquitoes in the pyrethroid-ITN trial arm
Ketoh et al	2018	14	Kolokope_Togo	20	Olyset Plus	Yorkool	An. gambiae s.l.	389	224	0.575835	304	215	0.707237	West	0	1	0		N_dead_comb_pyrethroid	Total number dead if measured at 24 or 72 hours for pyrethroid-ITN trial arm
Ketoh et al	2018	14	Kolokope_Togo	20	PermaNet 3.0	Yorkool	An. gambiae s.l.	419	182	0.434368	348	226	0.649425	West	0	1	1		x	percentage mortality
Ketoh et al	2018	14	Kolokope_Togo	20	Olyset Plus	Yorkool	An. gambiae s.l.	419	182	0.434368	356	206	0.578652	West	0	1	1		N_total_B	Total number of mosquitoes in the pyrethroid-pbo ITN trial arm
Koudou et al	2011	16	Yaokoffikro_Cotedivoire	23	PermaNet 3.0	PermaNet 2.0	An. gambiae s.s.	317	110	0.347003	303	166	0.547855	West	0	1	0		N_dead_comb_B	Total number dead if measured at 24 or 72 hours for pyrethroid-pbo ITN trial arm
Koudou et al	2011	16	Yaokoffikro_Cotedivoire	23	PermaNet 3.0	PermaNet 2.0	An. gambiae s.s.	281	107	0.380783	313	100	0.319489	West	0	1	1		xx_B	percentagemortality in pyrethroid-pbo huts
Kweka et al	2017	17	Mabogini_Tanzania	24	PermaNet 3.0	PermaNet 2.0	An. gambiae s.l.	10	6	0.6	16	8	0.5	East	0	1	0		Hut	Hut type
Kweka et al	2017	17	Mabogini_Tanzania	24	PermaNet 3.0	PermaNet 2.0	An. gambiae s.l.	16	6	0.375	15	5	0.333333	East	0	1	1		plot_code	arbitrary logic code
Mahande et al	2018	18	Magugu_Tanzania	25	PermaNet 3.0	DuraNet	An. gambiae s.l.	84	10	0.119048	241	10	0.0414938	East	0	1	0		data_visible	arbitrary logic code
Mahande et al	2018	18	Magugu_Tanzania	25	PermaNet 3.0	DuraNet	An. gambiae s.l.	257	11	0.0428016	169	10	0.0591716	East	0	1	1		washed	logic key noting whether net is washed (1) or not (0)
N'Guessan et al	2010	23	Akron_Benin	35	PermaNet 3.0	PermaNet 2.0	An. coluzzii	114	50	0.438596	128	67	0.523438	West	0	1	0
N'Guessan et al	2010	23	Akron_Benin	35	PermaNet 3.0	PermaNet 2.0	An. coluzzii	103	50	0.485437	155	48	0.309677	West	0	1	1
Pennetier et al	2013	36	Malanville_Benin	59	Olyset Plus	Olyset Net	An. gambiae s.l.	96	40	0.416667	67	54	0.80597	West	0	1	0
Pennetier et al	2013	36	Malanville_Benin	59	Olyset Plus	Olyset Net	An. gambiae s.l.	124	45	0.362903	101	68	0.673267	West	0	1	1
Toe et al	2018	37	VDK_BurkinaFaso	64	Olyset Plus	Olyset Net	An. gambiae s.l.	1458	454	0.311385	1278	685	0.535994	West	0	1	0
Toe et al	2018	37	VDK_BurkinaFaso	64	PermaNet 3.0	PermaNet 2.0	An. gambiae s.l.	1075	384	0.357209	657	414	0.630137	West	0	1	0
Toe et al	2018	38	Tengrela_BurkinaFaso	65	Olyset Plus	Olyset Net	An. gambiae s.l.	922	179	0.194143	695	196	0.282014	West	0	1	0
Toe et al	2018	38	Tengrela_BurkinaFaso	65	PermaNet 3.0	PermaNet 2.0	An. gambiae s.l.	859	173	0.201397	795	371	0.466667	West	0	1	0
Tungu et al	2010	39	An. gambiae s.s.	66	PermaNet 3.0	PermaNet 2.0	An. gambiae s.s.	574	548	0.954704	425	407	0.957647	East	0	1	0
Tungu et al	2010	39	An. gambiae s.s.	66	PermaNet 3.0	PermaNet 2.0	An. gambiae s.s.	586	510	0.870307	558	531	0.951613	East	0	1	1
Bayili K et al	2017	42	VDK_BurkinaFaso	73	DawaPlus 3.0	DawaPlus 2.0	An. coluzzii	146	22	0.150685	146	32	0.219178	West	0	1	0
Bayili K et al	2017	42	VDK_BurkinaFaso	73	Dawaplus 4.0	DawaPlus 2.0	An. coluzzii	146	22	0.150685	146	63	0.431507	West	0	1	0
Bayili K et al	2017	42	VDK_BurkinaFaso	73	DawaPlus 3.0	DawaPlus 2.0	An. coluzzii	146	24	0.164384	146	26	0.178082	West	0	1	1
Bayili K et al	2017	42	VDK_BurkinaFaso	73	Dawaplus 4.0	DawaPlus 2.0	An. coluzzii	146	24	0.164384	146	22	0.150685	West	0	1	1
Tungu P et al	2017	41	Muheza_Tanzania	74	DawaPlus 3.0	DawaPlus 2.0	An. funestus	146	26	0.178082	146	39	0.267123	West	0	1	0
Tungu P et al	2017	41	Muheza_Tanzania	74	DawaPlus 4.0	DawaPlus 2.0	An. funestus	146	26	0.178082	146	36	0.246575	West	0	1	0
Tungu P et al	2017	41	Muheza_Tanzania	74	DawaPlus 3.0	DawaPlus 2.0	An. funestus	146	19	0.130137	146	28	0.191781	West	0	1	1
Tungu P et al	2017	41	Muheza_Tanzania	74	DawaPlus 4.0	DawaPlus 2.0	An. funestus	146	19	0.130137	146	34	0.232877	West	0	1	1
N'Guessan R et al	2016	44	Mbe_Cotedivoire	75	Veeralin	MAGNet	An. gambiae s.l.	506	147	0.290514	366	186	0.508197	West	0	1	0
N'Guessan R et al	2016	44	Mbe_Cotedivoire	75	Veeralin	MAGNet	An. gambiae s.l.	519	90	0.17341	377	144	0.381963	West	0	1	1
Tungu PK et al	2012	55	Muheza_Tanzania	94	Olyset Plus	Olyset Net	An. gambiae s.s.	13	13	1	44	43	0.977273	East	0	1	0
Tungu PK et al	2012	55	Muheza_Tanzania	94	Olyset Plus	Olyset Net	An. gambiae s.s.	43	32	0.744186	52	47	0.903846	East	0	1	1
Adeogun et al	2012	61	Nigeria_NewBussa	116	PermaNet 3.0	Olyset Net	An. gambiae s.s.	368	144	0.391304	344	252	0.732558	West	0	1	0
Adeogun et al	2012	61	Nigeria_NewBussa	116	PermaNet 3.0	Olyset Net	An. gambiae s.s.	376	104	0.276596	356	246	0.691011	West	0	1	1
UNPUBLISHED DATA AVAILABLE ON REQUEST, SUBJECT TO PERMISSIONS FROM DATA OWNERS
