# Supplementary material for: The epidemiological benefit of pyrethroid–pyrrole insecticide treated nets against malaria: an individual-based malaria transmission dynamics modelling study
Source: Lancet Glob Health. 2024 Nov 20;12(12):e1973–83. doi: 10.1016/S2214-109X(24)00329-2 (PMC11584316; doi:10.1016/S2214-109X(24)00329-2)
Supplement: Supplementary appendix 3 [file mmc3.csv]

	resistance	dn0	rn0	gamman
1	0	0.3376	0.639641911241448	3.80871490794686
2	0.01	0.33695	0.640193324079614	3.79392352753544
3	0.02	0.33625	0.640740715393416	3.77902431337545
4	0.03	0.3353	0.641468650678569	3.76401565129183
5	0.04	0.33435	0.642250866729935	3.7489011955932
6	0.05	0.33345	0.642946951510771	3.73371211751644
7	0.06	0.333	0.643348136677109	3.71841363039688
8	0.07	0.332	0.64416307148668	3.70301237792511
9	0.08	0.3311	0.644873964794059	3.68745311842528
10	0.09	0.3306	0.645233125137724	3.67176389275859
11	0.1	0.33	0.64573171063308	3.65595999217719
12	0.11	0.329	0.646500687804678	3.64009490931168
13	0.12	0.3282	0.647141066210266	3.62411588626982
14	0.13	0.32745	0.647727338243832	3.60803697075506
15	0.14	0.32665	0.648331567973203	3.59179621427067
16	0.15	0.3255	0.649278311536924	3.57543124747093
17	0.16	0.32475	0.649862837908976	3.55893999771026
18	0.17	0.324	0.650430029921626	3.54241512342928
19	0.18	0.3231	0.651161085798307	3.52582323512427
20	0.19	0.322	0.651994991964489	3.50910192105283
21	0.2	0.3207	0.653026400621824	3.49217977638829
22	0.21	0.31985	0.653647276506479	3.47520404451893
23	0.22	0.3189	0.65437563506531	3.45810544330369
24	0.23	0.3181	0.655028068294572	3.44088183291433
25	0.24	0.3171	0.655802762068592	3.42353100927573
26	0.25	0.3163	0.6564477337367	3.40605070125508
27	0.26	0.3154	0.657106505907177	3.38843856768806
28	0.27	0.3143	0.657956632204785	3.37069219422994
29	0.28	0.313	0.658948490376699	3.35280909001888
30	0.29	0.31195	0.65975963806565	3.33478668413742
31	0.3	0.311	0.660479004531183	3.31662232185662
32	0.31	0.3098	0.661416883758155	3.29815310475415
33	0.32	0.3086	0.662308044257064	3.27920107588572
34	0.33	0.3079	0.662828056267235	3.2599930014149
35	0.34	0.3067	0.663730338438846	3.24132800048059
36	0.35	0.3056	0.664580875274937	3.22233513428913
37	0.36	0.3047	0.665283535572336	3.20338285971157
38	0.37	0.3038	0.665963252051472	3.18400734614336
39	0.38	0.3024	0.666947549471364	3.1640004263661
40	0.39	0.3009	0.66813046054935	3.14408251443553
41	0.4	0.29925	0.669346014492413	3.12355339806173
42	0.41	0.298	0.670242685309049	3.10268466042365
43	0.42	0.29705	0.670988008595788	3.08188469666379
44	0.43	0.2954	0.672141808161774	3.06109524157675
45	0.44	0.2943	0.67297671089226	3.03992681991626
46	0.45	0.29275	0.674123130654678	3.01808462007705
47	0.46	0.2913	0.675193999394021	2.99613863050808
48	0.47	0.2901	0.67604184682998	2.97430464652515
49	0.48	0.28825	0.677409752452352	2.95272152440208
50	0.49	0.28615	0.678931996203961	2.93091720631836
51	0.5	0.285	0.679742902810301	2.90912222304644
52	0.51	0.2836	0.680756060459007	2.88682374025003
53	0.52	0.2818	0.682034933792209	2.86422201511899
54	0.53	0.2804	0.683036773462139	2.84174640529473
55	0.54	0.2791	0.683927420996986	2.81946241106861
56	0.55	0.2776	0.684980228531229	2.79690131593723
57	0.56	0.27585	0.686230677039145	2.77417827197028
58	0.57	0.27415	0.68741594850299	2.7496921035344
59	0.58	0.27235	0.688657827947466	2.72396674112136
60	0.59	0.27075	0.689765004196887	2.69784814052084
61	0.6	0.26835	0.691402793150646	2.67169353241229
62	0.61	0.26585	0.693084201366732	2.64550498206673
63	0.62	0.26355	0.694653544005198	2.6190885317356
64	0.63	0.2618	0.69583027673948	2.59280190325056
65	0.64	0.25935	0.697476350292909	2.56554995200162
66	0.65	0.2571	0.698975022871811	2.53731240531452
67	0.66	0.25475	0.700483020739731	2.50991471268199
68	0.67	0.25305	0.701626333452234	2.48261451362944
69	0.68	0.25135	0.702704437988503	2.45451257511176
70	0.69	0.2489	0.704323023619359	2.4255732872299
71	0.7	0.24675	0.705682888162882	2.39719715852596
72	0.71	0.2441	0.707347685859972	2.3683741285912
73	0.72	0.2423	0.708474816344969	2.33822832810443
74	0.73	0.23975	0.710083360950778	2.30893187445069
75	0.74	0.23695	0.711781513687722	2.27900992229825
76	0.75	0.2344	0.713353952521577	2.24817601887539
77	0.76	0.2311	0.715352837260046	2.21709238284857
78	0.77	0.2273	0.717577555214969	2.18481280205534
79	0.78	0.2247	0.719100468673732	2.15154216168738
80	0.79	0.22155	0.720938727929092	2.11508191146042
81	0.8	0.2175	0.723199039361588	2.07917158243612
82	0.81	0.21405	0.725128477359308	2.04205443827085
83	0.82	0.21005	0.727327412433552	2.00563994743663
84	0.83	0.2064	0.729285106758963	1.96888671573404
85	0.84	0.20275	0.731203042527862	1.92851172914348
86	0.85	0.19715	0.734026198068218	1.89019073061334
87	0.86	0.19205	0.736554542022437	1.84906512408123
88	0.87	0.18725	0.73885738516012	1.80985892291559
89	0.88	0.1817	0.741418425642125	1.76797392930686
90	0.89	0.17575	0.744044628838871	1.71962831553719
91	0.9	0.1694	0.746713477019173	1.66984009735619
92	0.91	0.16265	0.749385673914602	1.62176619639392
93	0.92	0.15495	0.752262255986528	1.57174365367637
94	0.93	0.1468	0.755015093261114	1.51527504450778
95	0.94	0.13795	0.757465952871904	1.45728388014791
96	0.95	0.12805	0.760053855679619	1.39124280882053
97	0.96	0.1162	0.762227463433699	1.32117210957105
98	0.97	0.1022	0.763614551873571	1.24955088170823
99	0.98	0.08455	0.763736922527221	1.15715470545393
100	0.99	0.0601	0.762729335788132	1.04990870946715
101	1	0	0.74563138366552	0.768884447079568
