# Supplementary material for: The epidemiological benefit of pyrethroid–pyrrole insecticide treated nets against malaria: an individual-based malaria transmission dynamics modelling study
Source: Lancet Glob Health. 2024 Nov 20;12(12):e1973–83. doi: 10.1016/S2214-109X(24)00329-2 (PMC11584316; doi:10.1016/S2214-109X(24)00329-2)
Supplement: Supplementary appendix 4 [file mmc4.csv]

	resistance	dn0	rn0	gamman
1	0	0.50935	0.487348188050192	4.34956597980726
2	0.01	0.50875	0.487918557258137	4.34018076116755
3	0.02	0.5084	0.488300481022274	4.32825868080196
4	0.03	0.5078	0.488843653290552	4.3126496034605
5	0.04	0.5072	0.489396085575591	4.29743659963062
6	0.05	0.5066	0.489958018933	4.283246093621
7	0.06	0.50585	0.490657156312355	4.26883721724135
8	0.07	0.5051	0.491416074295941	4.25378660403277
9	0.08	0.5043	0.49210502120488	4.23806658467467
10	0.09	0.5036	0.492754717745387	4.22467954385837
11	0.1	0.50295	0.493407738808219	4.20759361673755
12	0.11	0.50235	0.49399559727348	4.19339458151522
13	0.12	0.5015	0.494739802882863	4.18001108174577
14	0.13	0.5009	0.495323771313383	4.16588911857465
15	0.14	0.50025	0.49597470380292	4.153202583592
16	0.15	0.49895	0.497153478767574	4.13458392449866
17	0.16	0.4979	0.498165593379799	4.11566069631304
18	0.17	0.4972	0.498822098620638	4.09646759251745
19	0.18	0.4966	0.499396249122672	4.0776169919101
20	0.19	0.49565	0.500233544117705	4.05874548005522
21	0.2	0.4948	0.501042676766046	4.03844085774194
22	0.21	0.49355	0.502196610617009	4.02031881566668
23	0.22	0.4925	0.50325080486155	4.00360773598666
24	0.23	0.4913	0.504328079896931	3.98029495802268
25	0.24	0.49035	0.505206644705356	3.9560626149564
26	0.25	0.4893	0.506205702795708	3.94086406496521
27	0.26	0.4882	0.507216233965407	3.92522661875086
28	0.27	0.4876	0.507782736815432	3.90839672163981
29	0.28	0.48685	0.508525475977857	3.8855010031311
30	0.29	0.48595	0.509360923913313	3.8612713329
31	0.3	0.48495	0.510274558374701	3.838829994336
32	0.31	0.4838	0.511356226276338	3.82404150552665
33	0.32	0.48275	0.512318548951482	3.81561205394405
34	0.33	0.4815	0.513500384880255	3.80871490794686
35	0.34	0.4801	0.51480739762759	3.80871490794686
36	0.35	0.4789	0.515923810020645	3.80376328956361
37	0.36	0.478	0.516715615113689	3.79165686801186
38	0.37	0.47695	0.517705471011424	3.79042299975656
39	0.38	0.47545	0.519128855751123	3.79049042807562
40	0.39	0.4738	0.520647647768521	3.78319313185158
41	0.4	0.4722	0.522102924860756	3.77784715167421
42	0.41	0.4709	0.52332709889051	3.76981871790062
43	0.42	0.46965	0.524460051729315	3.74713336497322
44	0.43	0.4684	0.525628486233718	3.75440947129235
45	0.44	0.46645	0.527468721296612	3.74008654598904
46	0.45	0.46445	0.529289430678902	3.74237945977195
47	0.46	0.463	0.530630006651258	3.73309355898707
48	0.47	0.4618	0.531729986198076	3.71318491405544
49	0.48	0.4596	0.533748808938906	3.71697120662351
50	0.49	0.458	0.53522109583553	3.71343930090577
51	0.5	0.45665	0.536448463906353	3.70419072232168
52	0.51	0.45485	0.538117631984296	3.68830898224336
53	0.52	0.4521	0.540596423381981	3.6936334902326
54	0.53	0.4499	0.542634005476893	3.67540951435478
55	0.54	0.4477	0.544605703906146	3.666897241628
56	0.55	0.44565	0.546486718669553	3.63952776905961
57	0.56	0.44385	0.548114005593822	3.65052594428028
58	0.57	0.4421	0.549689434768178	3.62140518541622
59	0.58	0.4408	0.550867232068921	3.64015843282591
60	0.59	0.43885	0.552658135262082	3.63746245384774
61	0.6	0.43665	0.554652267550844	3.61784036413697
62	0.61	0.4343	0.556753180068135	3.59350227265827
63	0.62	0.43155	0.559236305359854	3.60445698508388
64	0.63	0.42945	0.561109406811361	3.58319817585887
65	0.64	0.427	0.563361594172155	3.58312176244393
66	0.65	0.4249	0.565193937104002	3.5594774259972
67	0.66	0.42265	0.567208217234532	3.54091985013527
68	0.67	0.4194	0.570130978298009	3.54586662095225
69	0.68	0.41695	0.572302925864484	3.53755902775246
70	0.69	0.4134	0.57542702129329	3.5267648657104
71	0.7	0.41	0.578422382614951	3.49479404922779
72	0.71	0.4064	0.581644908674759	3.50705330655006
73	0.72	0.4032	0.584408271138702	3.49461058321985
74	0.73	0.39995	0.587240427180083	3.46136646960647
75	0.74	0.39585	0.590846602871946	3.47768390473818
76	0.75	0.39165	0.594484073346881	3.45285292842049
77	0.76	0.38695	0.598526071690077	3.40279472648188
78	0.77	0.3832	0.601738500079888	3.41900128019391
79	0.78	0.37685	0.607157300708399	3.39203443629502
80	0.79	0.37245	0.610907874721275	3.34619819636233
81	0.8	0.36675	0.615695222697275	3.37981553949983
82	0.81	0.3621	0.619599327435193	3.29486539846191
83	0.82	0.35645	0.62431105954244	3.28319971398224
84	0.83	0.34985	0.629718577795978	3.30060937159737
85	0.84	0.34285	0.635429000047103	3.29796172284313
86	0.85	0.3344	0.642208819455777	3.20130510830373
87	0.86	0.32665	0.648375037457578	3.1838618248423
88	0.87	0.3178	0.655262199244098	3.12696398083358
89	0.88	0.31045	0.660904847874814	3.06939829139614
90	0.89	0.30185	0.667415349726028	2.96635625712276
91	0.9	0.2913	0.675178730522325	2.98412514447675
92	0.91	0.2811	0.682542564640481	2.80902967640953
93	0.92	0.2697	0.690467306328769	2.69234824374181
94	0.93	0.25735	0.698810344994334	2.67173144715157
95	0.94	0.2438	0.707532024318487	2.46125165280549
96	0.95	0.2285	0.716860306740868	2.33619155379162
97	0.96	0.21145	0.726561241378081	2.23503379974951
98	0.97	0.1912	0.736947871217459	1.97055599562807
99	0.98	0.1701	0.746424632543615	1.8606461755784
100	0.99	0.1387	0.757512703786579	1.61193030053624
101	1	0.0714	0.763402250276668	1.149759925129
