# Supplementary material for: The epidemiological benefit of pyrethroid–pyrrole insecticide treated nets against malaria: an individual-based malaria transmission dynamics modelling study
Source: Lancet Glob Health. 2024 Nov 20;12(12):e1973–83. doi: 10.1016/S2214-109X(24)00329-2 (PMC11584316; doi:10.1016/S2214-109X(24)00329-2)
Supplement: Supplementary appendix 5 [file mmc5.csv]

	resistance	dn0	rn0	gamman
1	0	0.5611	0.438021305797584	4.33908535721192
2	0.01	0.5608	0.438264396488703	4.334944521922
3	0.02	0.5606	0.438500676708483	4.3310854188108
4	0.03	0.56035	0.438740657699522	4.32626801808702
5	0.04	0.56	0.439085011681794	4.32306128842206
6	0.05	0.5597	0.439369979612362	4.32055535038536
7	0.06	0.55945	0.439572401477218	4.31522542105145
8	0.07	0.5592	0.439824467322666	4.30602603847391
9	0.08	0.55885	0.44015795806599	4.30432048456617
10	0.09	0.5585	0.440537157261969	4.29528043820444
11	0.1	0.5582	0.440837398849724	4.28492114927763
12	0.11	0.5578	0.441139744981639	4.28026267170467
13	0.12	0.5575	0.441459739259591	4.27109560024323
14	0.13	0.5572	0.441760237831433	4.2632189764385
15	0.14	0.55695	0.442020897907488	4.25934199576738
16	0.15	0.55665	0.442299629128397	4.25201934844159
17	0.16	0.5563	0.442605961989202	4.24875210664546
18	0.17	0.55605	0.442862384603904	4.24625063085393
19	0.18	0.55565	0.443225904833754	4.24092535084008
20	0.19	0.5553	0.443584531030346	4.23015682546225
21	0.2	0.5549	0.443968162620691	4.22308798919771
22	0.21	0.55445	0.44442716566995	4.21876011284727
23	0.22	0.55395	0.444865563681418	4.21313107933495
24	0.23	0.5535	0.44530428335459	4.20551855511611
25	0.24	0.55305	0.445739840465126	4.20247258314137
26	0.25	0.5526	0.446151314586444	4.19804510426393
27	0.26	0.55215	0.446611845944503	4.18854167366652
28	0.27	0.5517	0.447041900535758	4.18139572133904
29	0.28	0.5512	0.447485919331834	4.17211680559421
30	0.29	0.55075	0.447964419169816	4.16075700240878
31	0.3	0.55015	0.448546438868396	4.15205208068214
32	0.31	0.54975	0.448888344475938	4.14182739964576
33	0.32	0.5493	0.449359974323549	4.13280148844391
34	0.33	0.54875	0.449892113050379	4.1216694175973
35	0.34	0.5481	0.450504851564279	4.1082030505825
36	0.35	0.54745	0.4511109121873	4.09465755957906
37	0.36	0.5469	0.451642173573211	4.08118738771593
38	0.37	0.5463	0.452206521593607	4.07022172483466
39	0.38	0.54555	0.452929781875038	4.05618598134549
40	0.39	0.545	0.453474668625038	4.04536357345431
41	0.4	0.5444	0.45402301739036	4.03074884784177
42	0.41	0.54365	0.45474247732361	4.02176466120459
43	0.42	0.543	0.455398231494404	4.01344594624082
44	0.43	0.5423	0.45604823904273	4.00395356867163
45	0.44	0.54145	0.456886858852953	3.98996578097117
46	0.45	0.5407	0.45759376956323	3.97632199070812
47	0.46	0.53985	0.458404675849286	3.95859128344251
48	0.47	0.5391	0.459107843355641	3.94612662765245
49	0.48	0.5387	0.459497782838858	3.92498120151129
50	0.49	0.538	0.460174976193568	3.90414037970856
51	0.5	0.53705	0.461053080878871	3.88352629227203
52	0.51	0.5362	0.46187221572381	3.86478388944462
53	0.52	0.53535	0.462678631802316	3.85144281907059
54	0.53	0.5346	0.463405564737065	3.83918573621815
55	0.54	0.5335	0.464461072568136	3.82138244052217
56	0.55	0.5322	0.465727739472388	3.80871490794686
57	0.56	0.53095	0.466870339270299	3.80871490794686
58	0.57	0.52965	0.468114635038319	3.80871490794686
59	0.58	0.52835	0.469381006699691	3.78989609897963
60	0.59	0.5272	0.47046744834449	3.78446723002542
61	0.6	0.526	0.471579943652221	3.76854481687765
62	0.61	0.5248	0.472738253543616	3.76345446766467
63	0.62	0.52335	0.474117709486996	3.75799318427443
64	0.63	0.5218	0.47558455439989	3.74751645472176
65	0.64	0.5204	0.476905873809904	3.72404854623359
66	0.65	0.51895	0.478288203645973	3.72680167713528
67	0.66	0.517	0.480097717812704	3.69396802312687
68	0.67	0.5147	0.482309362247907	3.69291664920619
69	0.68	0.5125	0.484411837067554	3.70321667629515
70	0.69	0.5105	0.486285048250448	3.68261653777215
71	0.7	0.50815	0.48850917689348	3.66774565309413
72	0.71	0.50665	0.489955355145919	3.66449926373197
73	0.72	0.50485	0.49161309314293	3.64504348724959
74	0.73	0.50285	0.493518397302004	3.64531382797063
75	0.74	0.5003	0.495877687047234	3.6460372187668
76	0.75	0.49645	0.499543006763449	3.62340977835326
77	0.76	0.49245	0.503240234456603	3.61576818953932
78	0.77	0.48945	0.506055051036407	3.60586530064677
79	0.78	0.48595	0.509340561494105	3.56254333353813
80	0.79	0.4821	0.512913447118458	3.58748016197538
81	0.8	0.4785	0.516295052905603	3.57187656888089
82	0.81	0.4745	0.51998443814872	3.54974332234681
83	0.82	0.4707	0.523506041109794	3.52235104787864
84	0.83	0.4663	0.527602396793675	3.49973103942814
85	0.84	0.4611	0.532335806964371	3.51895482241488
86	0.85	0.45375	0.539108643269498	3.5098958073284
87	0.86	0.4487	0.54372690518602	3.49581727763591
88	0.87	0.44215	0.54968336359991	3.44769592163132
89	0.88	0.43495	0.556186920349229	3.41341541716368
90	0.89	0.42685	0.563470135827362	3.38116486992987
91	0.9	0.4184	0.570993719100216	3.36792937894211
92	0.91	0.4084	0.579845348347673	3.33556658212425
93	0.92	0.39935	0.587784774903499	3.31640310508371
94	0.93	0.38825	0.597441220725487	3.31356711747101
95	0.94	0.3751	0.608694606522834	3.22842279298705
96	0.95	0.35935	0.62188356494581	3.19545917740629
97	0.96	0.34085	0.63705736633668	3.12670534046072
98	0.97	0.3195	0.653948308255292	3.04682509910949
99	0.98	0.2931	0.673862792306042	2.91691050176322
100	0.99	0.25815	0.698279185678233	2.65655261447164
101	1	0.1522	0.753224637908966	1.694983213502
